# Supplementary material for: Temporal transcriptomic differences between tolerant and susceptible genotypes contribute to rice drought tolerance
Source: BMC Genomics. 2020 Nov 10;21:776. doi: 10.1186/s12864-020-07193-7 (PMC7654621; doi:10.1186/s12864-020-07193-7)
Supplement: Supplementary file 2 — Additional file 2: Supplementary Table S1. Basic information of RNA-seq for all samples. Supplementary Table S2. Total expressed genes (FPKM> 0.001) detected in twelve rice genotypes. Supplementary Table S3. Function-studied drought-tolerant genes, their correlation with drought-tolerance index by biomass (DTIB) and biomass measured in well-watered fields. Supplementary Table S4. Number of enriched GOBPs by upregulated and downregulated DRGs in various classifications of biological processes. Number in shade indicates the GO classification preferred by upregulated or downregulated DRGs. Supplementary Table S5. Correlations of fold changes from common drought-responsive genes between the tolerant and the susceptible groups during drought. Supplementary Table S6. Number of biological processes in various GO classifications enriched by recovery related genes in different clusters. Supplementary Table S7. Distributions of GO biological processes of different types in various GO classifications. Percentage in shade indicates the GO classification preferred by the type of GO biological processes. Supplementary Table S8. Enrichments of GO biological processes by osmolality- and H2O2-correlated drought responsive genes. Supplementary Table S9. Distribution of biological processes enriched by osmolality- and H2O2-correlated drought responsive genes in various GO classification. Supplementary Table S10. The enrichment of DT-featured biological processes in Gene Ontology for nine modules. Supplementary Table S11. Distribution of genes relevant to photosynthesis and phytohormones in the modules. Supplementary Table S12. Information of candidate genes of drought-tolerance. Supplementary Table S13. Information of candidate genes for drought-recovery. [file 12864_2020_7193_MOESM2_ESM.xlsx]

## Sheet: Table S1
Table S1. Basic information of RNA-seq for all samples
#Sample_ID	Time/Condition	Genotype	Total_Reads	Total_Bases	Total_Reads_with_Ns	N_Reads%	A%	T%	C%	G%	N%	Error%	Q20%	Q30%	GC%	Total_reads	mapped_reads	uniq_reads	mapped_rate	uniq_rate
hun1	D1	S11	36851558	4558766904	55177	0.15	24.8	24.6	25.53	25.07	0	0.027	97.49	94.32	50.6	36851558	31586180	30669028	0.8571	0.8322
hun3	D1	S17	34527788	4277078644	49216	0.14	25.15	25.04	25.17	24.64	0	0.0272	97.39	94.15	49.81	34527788	29503368	28476446	0.8545	0.8247
hun5	D1	S3	32744410	3280127149	27563	0.08	24.94	25.05	25.34	24.68	0	0.0203	99.46	96.43	50.01	32744410	29385232	27922374	0.8974	0.8527
hun7	D1	S28	39683950	4926661357	20215	0.05	25.68	25.51	24.61	24.2	0	0.0272	97.35	94	48.81	39683950	33322078	32361326	0.8397	0.8155
Sample_C017	D1	S31	51456496	4844115476	29616	0.06	25.67	25.58	25.04	23.72	0	0.0284	98.08	90.23	48.76	51456496	46010638	44880622	0.8942	0.8722
Sample_C041	D1	S6	40865594	5056833636	14616	0.04	24.44	24.36	25.91	25.29	0	0.0257	97.98	95.43	51.2	40865594	35885370	35282014	0.8781	0.8634
Sample_C042	D1	S31	58896706	5538957889	33940	0.06	25.56	25.43	25.15	23.87	0	0.0285	98.07	90.2	49.01	58896706	52658956	51426218	0.8941	0.8732
Sample_C074	D1	S31	46158800	4320899541	23210	0.05	25.67	25.56	25.06	23.71	0	0.0301	97.87	89.32	48.77	46158800	41074340	40125564	0.8898	0.8693
Sample_C086	D1	S6	39837906	4932912810	14221	0.04	24.49	24.4	25.87	25.25	0	0.0253	98.13	95.78	51.11	39837906	34941492	34382296	0.8771	0.8631
hun2	W1	S11	35616584	4412646286	51836	0.15	24.2	24.21	26.01	25.58	0	0.0272	97.41	94.12	51.59	35616584	31420660	29704688	0.8822	0.834
hun4	W1	S17	29570656	3650733546	42951	0.15	24.81	24.57	25.48	25.13	0	0.0276	97.26	93.83	50.62	29570656	24447652	23731452	0.8268	0.8025
hun6	W1	S3	55634780	6904682348	28838	0.05	25.89	25.78	24.37	23.96	0	0.0272	97.35	94	48.33	55634780	48478394	47346472	0.8714	0.851
hun8	W1	S28	41720514	5179904820	21777	0.05	25.65	25.5	24.63	24.21	0	0.0272	97.34	93.99	48.85	41720514	34815952	33850258	0.8345	0.8114
Sample_C112	W1	S31	47704542	4478543900	24782	0.05	25.84	25.73	24.89	23.53	0	0.0295	97.94	89.61	48.42	47704542	42498356	41539440	0.8909	0.8708
Sample_C136	W1	S6	37084624	4590911386	13601	0.04	23.65	23.62	26.64	26.08	0	0.025	98.27	96.03	52.73	37084624	32657370	32147418	0.8806	0.8669
Sample_C137	W1	S31	49700456	4700548905	27211	0.05	25.65	25.51	25.08	23.76	0	0.0277	98.19	90.69	48.84	49700456	44057832	43041524	0.8865	0.866
Sample_C169	W1	S31	49578760	4683309486	27119	0.05	25.6	25.43	25.14	23.83	0	0.0278	98.19	90.65	48.96	49578760	43835260	42830112	0.8842	0.8639
Sample_C181	W1	S6	35697442	4427360770	13351	0.04	24.79	24.67	25.59	24.95	0	0.0251	98.2	95.94	50.54	35697442	30931444	30409390	0.8665	0.8519
hun9	D1	S26	40132070	4983026715	20573	0.05	25.61	25.5	24.66	24.22	0	0.0273	97.3	93.91	48.89	40132070	36053516	35029698	0.8984	0.8729
Sample_C002	D1	S24	47594386	4451439689	23240	0.05	25.53	25.51	25.23	23.74	0	0.0293	97.96	89.72	48.97	47594386	44111580	43091198	0.9268	0.9054
Sample_C006	D1	S9	41464572	5144018068	35041	0.08	24.9	24.87	25.41	24.81	0	0.0252	98.15	95.83	50.22	41464572	38264440	37675076	0.9228	0.9086
Sample_C015	D1	S12	34736438	4304903409	12801	0.04	24.37	24.31	25.97	25.34	0	0.025	98.22	95.98	51.32	34736438	32235150	31733990	0.928	0.9136
Sample_C016	D1	S18	53974068	5087807648	25583	0.05	25.75	25.66	24.93	23.66	0	0.0292	98	89.82	48.59	53974068	50343016	49227796	0.9327	0.9121
Sample_C026	D1	S14	31543686	3915772588	26944	0.09	24.74	24.71	25.64	24.91	0	0.0254	98.08	95.69	50.55	31543686	29047104	28566238	0.9209	0.9056
Sample_C033	D1	S12	43076018	5341615913	36976	0.09	24.54	24.49	25.78	25.19	0	0.0251	98.17	95.88	50.97	43076018	39926880	39291768	0.9269	0.9121
Sample_C047	D1	S18	51043460	4837743732	27570	0.05	25.58	25.44	25.11	23.86	0	0.0277	98.21	90.75	48.97	51043460	45269028	44225054	0.8869	0.8664
Sample_C048	D1	S14	29603080	3674158374	25233	0.09	25.18	25.16	25.21	24.45	0	0.0253	98.11	95.78	49.66	29603080	27270754	26836422	0.9212	0.9065
Sample_C051	D1	S24	31403502	3898409334	11552	0.04	24.83	24.81	25.55	24.81	0	0.0251	98.21	95.96	50.36	31403502	28823550	28359700	0.9178	0.9031
Sample_C062	D1	S9	37100390	4606376171	31844	0.09	24.78	24.7	25.57	24.95	0	0.0252	98.15	95.81	50.52	37100390	33970394	33430560	0.9156	0.9011
Sample_C068	D1	S9	37560128	4660025901	31848	0.08	24.59	24.51	25.78	25.13	0	0.0252	98.16	95.85	50.9	37560128	34499872	33983798	0.9185	0.9048
Sample_C081	D1	S14	32070488	3981760151	15169	0.05	25.1	25.02	25.22	24.65	0	0.0257	97.96	95.42	49.87	32070488	29246720	28812874	0.912	0.8984
hun10	W1	S26	50261664	6232512012	25408	0.05	25.74	25.61	24.53	24.12	0	0.0272	97.36	94.03	48.65	50261664	45108190	43932450	0.8975	0.8741
Sample_C097	W1	S24	36550890	4535391068	13356	0.04	24.62	24.55	25.75	25.07	0	0.025	98.24	96.01	50.82	36550890	33446128	32910486	0.9151	0.9004
Sample_C101	W1	S9	39055676	4843948091	33205	0.09	24.61	24.56	25.74	25.08	0	0.0252	98.15	95.82	50.83	39055676	35759464	35228980	0.9156	0.902
Sample_C110	W1	S12	40177650	4978619856	33832	0.08	24.67	24.55	25.69	25.09	0	0.0252	98.17	95.84	50.78	40177650	37149872	36605002	0.9246	0.9111
Sample_C111	W1	S18	57009026	5394414990	31434	0.06	25.71	25.57	25	23.71	0	0.0276	98.21	90.76	48.71	57009026	53000504	51864588	0.9297	0.9098
Sample_C122	W1	S14	37778122	4676822889	18174	0.05	24.88	24.8	25.47	24.85	0	0.0255	98.02	95.54	50.32	37778122	34242992	33727694	0.9064	0.8928
Sample_C128	W1	S12	33428220	4138650176	28179	0.08	24.72	24.61	25.67	25	0	0.0265	97.68	94.77	50.66	33428220	30839682	30361554	0.9226	0.9083
Sample_C142	W1	S18	48709654	4617796261	26551	0.05	25.84	25.71	24.87	23.57	0	0.0276	98.2	90.72	48.45	48709654	45281170	44259210	0.9296	0.9086
Sample_C143	W1	S14	45235414	5605318621	21686	0.05	24.69	24.6	25.67	25.04	0	0.0256	98.02	95.53	50.71	45235414	41079060	40455010	0.9081	0.8943
Sample_C146	W1	S24	35179902	4363789092	12864	0.04	24.68	24.58	25.67	25.06	0	0.025	98.25	96.03	50.74	35179902	32235786	31740946	0.9163	0.9022
Sample_C157	W1	S9	40065972	4971842573	34164	0.09	24.62	24.52	25.75	25.11	0	0.0252	98.15	95.81	50.85	40065972	36659652	36125678	0.915	0.9017
Sample_C163	W1	S9	33458920	4155699890	28579	0.09	24.98	24.95	25.39	24.68	0	0.0252	98.14	95.81	50.07	33458920	30707250	30226182	0.9178	0.9034
Sample_C172	W1	S12	41807064	5182606645	35545	0.09	24.86	24.79	25.48	24.87	0	0.0252	98.16	95.86	50.35	41807064	38489130	37858556	0.9206	0.9056
Sample_C176	W1	S14	39203954	4857083250	18794	0.05	24.74	24.67	25.64	24.95	0	0.0256	98	95.49	50.59	39203954	35598676	35050956	0.908	0.8941
Sample_C185	W1	S18	61987092	5802325801	33464	0.05	25.14	25.23	25.43	24.2	0	0.0283	98.15	90.42	49.63	61987092	58303168	55459182	0.9406	0.8947
hun11	D2	S11	34646892	3473860127	41230	0.12	25.12	25.25	25.1	24.53	0	0.0195	99.53	96.93	49.63	34646892	29933570	28795826	0.864	0.8311
hun13	D2	S17	40953844	5096483629	21189	0.05	24.84	24.83	25.39	24.94	0	0.0277	97.18	93.61	50.33	40953844	34773312	32785008	0.8491	0.8005
hun15	D2	S3	37468786	4655740767	30295	0.08	25.46	25.36	24.84	24.34	0	0.0268	97.5	94.35	49.18	37468786	32434356	31381430	0.8656	0.8375
hun17	D2	S28	32014718	3975766911	101135	0.32	25.49	25.34	24.8	24.37	0	0.026	97.82	95.07	49.17	32014718	26884504	26174312	0.8398	0.8176
Sample_D014	D2	S6	53045840	5088841426	59755	0.11	24.73	24.86	25.71	24.7	0	0.0292	98.22	90.37	50.41	53045840	48355566	45917188	0.9116	0.8656
Sample_D017	D2	S31	40037842	4966084434	19350	0.05	24.63	24.59	25.71	25.08	0	0.0256	97.99	95.49	50.79	40037842	34885272	33923528	0.8713	0.8473
Sample_D041	D2	S6	56746880	5478763726	65483	0.12	25.39	25.32	25.1	24.18	0	0.0279	98.33	90.99	49.28	56746880	50432268	48995174	0.8887	0.8634
Sample_D042	D2	S31	44370746	5496603830	21344	0.05	24.27	24.39	25.97	25.37	0	0.0255	98.02	95.54	51.34	44370746	39494212	37729520	0.8901	0.8503
hun12	W2	S11	34874426	3493327325	29143	0.08	25.29	25.31	24.99	24.41	0	0.02	99.46	96.49	49.4	34874426	30152164	29014136	0.8646	0.832
hun14	W2	S17	23051866	2871424410	74365	0.32	25.27	25.17	25.04	24.52	0	0.0264	97.64	94.69	49.56	23051866	19218200	18730928	0.8337	0.8126
hun16	W2	S3	28457608	3537339671	91780	0.32	25.63	25.48	24.68	24.21	0	0.0261	97.76	94.96	48.89	28457608	24385334	23657792	0.8569	0.8313
hun18	W2	S28	33035340	4099141235	105104	0.32	25.52	25.35	24.76	24.37	0	0.026	97.8	95.04	49.13	33035340	27621128	26927084	0.8361	0.8151
Sample_D109	W2	S6	51558750	4986784206	16059	0.03	25.72	25.54	24.83	23.9	0	0.0272	98.41	91.35	48.73	51558750	45621076	44565992	0.8848	0.8644
Sample_D112	W2	S31	44655432	5545505307	16417	0.04	24.43	24.47	25.84	25.27	0	0.025	98.25	96.01	51.11	44655432	39730286	38243924	0.8897	0.8564
Sample_D136	W2	S6	47866830	4617662428	14797	0.03	25.34	25.12	25.26	24.28	0	0.0276	98.39	91.16	49.54	47866830	42133510	41110894	0.8802	0.8589
Sample_D137	W2	S31	32118778	3981595256	15330	0.05	25.51	25.43	24.88	24.18	0	0.0265	97.68	94.78	49.06	32118778	27527746	27054576	0.8571	0.8423
Sample_D169	W2	S31	110713088	10630734781	217450	0.2	25.55	25.39	25.04	24.02	0	0.0243	98.65	93.05	49.06	110713088	96774510	94403918	0.8741	0.8527
Sample_D181	W2	S6	49933388	4825372134	15556	0.03	25.61	25.4	25.01	23.98	0	0.0272	98.42	91.36	48.99	49933388	43964910	42968094	0.8805	0.8605
hun19	D2	S26	39725004	3978773298	37586	0.09	25.18	25.38	24.96	24.48	0	0.0202	99.46	96.47	49.44	39725004	36119900	34665164	0.9092	0.8726
Sample_D002	D2	S24	47966110	4609784253	54517	0.11	24.88	24.7	25.7	24.71	0	0.0287	98.27	90.6	50.42	47966110	44122204	43156638	0.9199	0.8997
Sample_D006	D2	S9	64974718	6274458156	27873	0.04	25.02	24.94	25.49	24.55	0	0.0274	98.44	91.37	50.04	64974718	60456630	58290948	0.9305	0.8971
Sample_D015	D2	S12	45789818	4419885377	14067	0.03	25.31	25.2	25.24	24.25	0	0.0275	98.39	91.22	49.49	45789818	42735636	41828568	0.9333	0.9135
Sample_D016	D2	S18	10477734	823871381	15005	0.14	25.67	25.43	25	23.9	0	0.0341	96.7	87.17	48.91	46696142	38486554	37005914	0.8242	0.7925
Sample_D026	D2	S14	50413252	4865012986	12409	0.02	25.08	24.9	25.53	24.49	0	0.0276	98.41	91.23	50.02	50413252	46657690	45623438	0.9255	0.905
Sample_D033	D2	S12	57137708	5504682371	17473	0.03	24.85	24.77	25.67	24.71	0	0.0279	98.37	91.04	50.38	57137708	53260878	52089786	0.9321	0.9117
Sample_D047	D2	S18	48412584	4092015580	48507	0.1	25.53	25.28	25.12	24.07	0	0.0319	97.37	88.44	49.18	48412584	39942160	38498484	0.825	0.7952
Sample_D048	D2	S14	48848338	4720604513	12255	0.03	25.22	25.05	25.39	24.34	0	0.0273	98.45	91.4	49.73	48848338	45218452	44254494	0.9257	0.906
Sample_D051	D2	S24	54484978	5238144885	62329	0.11	24.95	24.87	25.57	24.6	0	0.0285	98.31	90.74	50.17	54484978	50438172	48413910	0.9257	0.8886
Sample_D062	D2	S9	48613410	4689401795	20523	0.04	25.21	25.04	25.34	24.41	0	0.0277	98.39	91.13	49.75	48613410	44687394	43698316	0.9192	0.8989
Sample_D068	D2	S9	42620614	4114690715	17781	0.04	25.34	25.15	25.27	24.23	0	0.0274	98.41	91.26	49.5	42620614	39311586	38472054	0.9224	0.9027
Sample_D077	D2	S12	46558256	4494392557	14475	0.03	25.53	25.41	24.99	24.07	0	0.0275	98.39	91.21	49.06	46558256	43161478	42142538	0.927	0.9052
Sample_D081	D2	S14	47994358	4646453687	11977	0.02	25.44	25.26	25.18	24.12	0	0.0269	98.48	91.6	49.3	47994358	44403764	43442506	0.9252	0.9052
Sample_D085	D2	S24	54026192	5218434385	62556	0.12	25.52	25.38	25.05	24.05	0	0.0277	98.36	91.11	49.1	54026192	49750166	48589736	0.9209	0.8994
Sample_D090	D2	S18	42885370	3612388867	43071	0.1	25.98	25.71	24.7	23.61	0	0.0317	97.33	88.48	48.31	42885370	34820402	33784956	0.8119	0.7878
hun20	W2	S26	36281224	4495873100	29004	0.08	26.27	26.16	23.97	23.6	0	0.0269	97.46	94.28	47.57	36281224	32557698	31726974	0.8974	0.8745
Sample_D101	W2	S9	46057536	4444526689	19840	0.04	25.09	24.86	25.53	24.52	0	0.0274	98.45	91.36	50.05	46057536	42376172	41375350	0.9201	0.8983
Sample_D110	W2	S12	53965278	5201141216	16702	0.03	25.12	24.94	25.38	24.57	0	0.0277	98.39	91.12	49.94	53965278	49755850	48685072	0.922	0.9022
Sample_D111	W2	S18	41869064	3539310558	41776	0.1	25.51	25.38	25.11	24	0	0.0319	97.38	88.45	49.11	41869064	34426164	32967812	0.8222	0.7874
Sample_D122	W2	S14	49885408	4823483814	12361	0.02	25.37	25.26	25.24	24.13	0	0.0271	98.45	91.47	49.37	49885408	45759394	44706620	0.9173	0.8962
Sample_D128	W2	S12	49235478	4769808176	21003	0.04	25.55	25.44	24.98	24.03	0	0.0267	98.5	91.7	49.01	49235478	45382642	44396712	0.9217	0.9017
Sample_D143	W2	S14	41235286	3986465196	10402	0.03	25.48	25.41	25.14	23.97	0	0.0271	98.45	91.44	49.11	41235286	37878224	37031446	0.9186	0.8981
Sample_D146	W2	S24	41009978	3962945055	47213	0.12	25.77	25.65	24.8	23.78	0	0.0276	98.35	91.1	48.58	41009978	37754276	36926442	0.9206	0.9004
Sample_D157	W2	S9	45567820	4399821571	19249	0.04	25.21	25.03	25.4	24.36	0	0.0274	98.44	91.33	49.76	45567820	41921492	41019068	0.92	0.9002
Sample_D163	W2	S9	44438366	4294276662	18982	0.04	25.34	25.19	25.26	24.2	0	0.0271	98.45	91.46	49.47	44438366	40939872	40045266	0.9213	0.9011
Sample_D172	W2	S12	54444666	5276386696	23255	0.04	25.57	25.44	24.94	24.05	0	0.0266	98.51	91.73	49	54444666	50359052	49247108	0.925	0.9045
Sample_D176	W2	S14	55718122	5387902896	13906	0.02	25.3	25.15	25.33	24.22	0	0.0271	98.47	91.49	49.55	55718122	51737460	50587098	0.9286	0.9079
Sample_D180	W2	S24	48743146	4716804499	56381	0.12	25.76	25.56	24.8	23.88	0	0.0274	98.39	91.25	48.68	48743146	44996794	44070960	0.9231	0.9041
Sample_D185	W2	S18	56934588	5421484290	91484	0.16	24.2	24.38	26.23	25.19	0	0.0301	98.16	89.97	51.42	56934588	54013442	50743146	0.9487	0.8913
hun21	D3	S11	42227058	4232558229	41372	0.1	25.34	25.41	24.88	24.37	0	0.0196	99.51	96.82	49.25	42227058	36585904	35203964	0.8664	0.8337
hun23	D3	S17	35616000	4419428730	28638	0.08	25.41	25.29	24.84	24.46	0	0.0268	97.52	94.38	49.29	35616000	29894014	29109526	0.8393	0.8173
hun25	D3	S3	34135514	4231051767	27266	0.08	25.33	25.21	24.9	24.55	0	0.0266	97.59	94.55	49.46	34135514	29455138	28666014	0.8629	0.8398
hun27	D3	S28	36554620	4535034044	29143	0.08	25.19	25.06	25.07	24.68	0	0.0267	97.55	94.43	49.75	36554620	30721844	29807646	0.8404	0.8154
Sample_F014	D3	S6	46821052	4544631155	108205	0.23	25.31	25.18	25.22	24.29	0	0.0264	98.56	91.96	49.51	46821052	41775046	40882414	0.8922	0.8732
Sample_F017	D3	S31	45069034	4332537312	17017	0.04	24.78	24.61	25.71	24.9	0	0.0283	98.34	90.83	50.61	45069034	40197854	39279706	0.8919	0.8715
Sample_F041	D3	S6	44822738	4340360184	101418	0.23	25.26	25.16	25.27	24.31	0	0.0269	98.49	91.61	49.58	44822738	39914466	39048764	0.8905	0.8712
Sample_F042	D3	S31	48613036	4671132187	17846	0.04	24.76	24.58	25.74	24.93	0	0.0283	98.34	90.83	50.66	48613036	43201766	42169034	0.8887	0.8674
Sample_F074	D3	S31	50215108	4825549109	18768	0.04	25.02	24.82	25.51	24.65	0	0.0282	98.32	90.78	50.16	50215108	44474240	43386006	0.8857	0.864
Sample_F086	D3	S6	48609038	4703799135	109456	0.23	25.15	25	25.4	24.44	0	0.0271	98.48	91.57	49.84	48609038	43214784	42251576	0.889	0.8692
hun22	W3	S11	39717664	3976108063	27917	0.07	25.26	25.3	24.98	24.45	0	0.0203	99.44	96.34	49.43	39717664	34030994	32560684	0.8568	0.8198
hun24	W3	S17	38913388	3900587996	38112	0.1	25.46	25.57	24.73	24.23	0	0.0196	99.5	96.76	48.96	38913388	32792866	31496036	0.8427	0.8094
hun26	W3	S3	40618256	4070286581	37273	0.09	25.32	25.38	24.91	24.39	0	0.0197	99.5	96.74	49.3	40618256	35583560	34091146	0.876	0.8393
hun28	W3	S28	37514860	3759774569	53824	0.14	24.95	24.89	25.3	24.86	0	0.0198	99.5	96.76	50.16	37514860	31971768	30306066	0.8522	0.8078
Sample_F109	W3	S6	48879608	4747278775	113290	0.23	25.34	25.16	25.21	24.28	0	0.0264	98.56	91.99	49.49	48879608	43244372	42264394	0.8847	0.8647
Sample_F112	W3	S31	51189578	4926076531	19308	0.04	24.95	24.77	25.55	24.73	0	0.028	98.37	90.98	50.28	51189578	45084460	44019326	0.8807	0.8599
Sample_F136	W3	S6	47526350	4615996337	109580	0.23	25.56	25.4	25	24.04	0	0.0263	98.55	91.96	49.03	47526350	42007634	41070416	0.8839	0.8642
Sample_F137	W3	S31	53600122	5152336644	109341	0.2	24.82	24.63	25.71	24.84	0	0.0289	98.27	90.57	50.55	53600122	46854452	45743700	0.8741	0.8534
Sample_F169	W3	S31	56610800	5388050185	110198	0.19	24.01	23.95	26.41	25.63	0	0.0301	98.19	90.02	52.03	56610800	50959454	48391688	0.9002	0.8548
Sample_F181	W3	S6	49278404	4785711633	114255	0.23	25.49	25.32	25.06	24.13	0	0.0263	98.55	91.98	49.19	49278404	43538050	42600144	0.8835	0.8645
hun29	D3	S26	40191422	4029121485	58579	0.15	25.16	25.26	25.07	24.52	0	0.0195	99.52	96.88	49.58	40191422	36849098	35168856	0.9168	0.875
Sample_F002	D3	S24	51757452	4998998833	121424	0.23	24.95	24.76	25.57	24.71	0	0.0277	98.42	91.25	50.28	51757452	47651968	46630010	0.9207	0.9009
Sample_F006	D3	S9	55542500	5283251362	56743	0.1	25.7	25.51	24.87	23.91	0	0.0302	97.95	89.45	48.78	55542500	51312828	50213648	0.9238	0.9041
Sample_F015	D3	S12	51489920	4988531535	117752	0.23	25.07	24.93	25.42	24.57	0	0.0268	98.52	91.76	50	51489920	48058110	46919128	0.9333	0.9112
Sample_F016	D3	S18	54916078	5281754004	111201	0.2	25	24.76	25.54	24.7	0	0.0289	98.26	90.56	50.24	54916078	50763550	49608752	0.9244	0.9034
Sample_F026	D3	S14	43493636	4135978994	127426	0.29	25.68	25.51	24.89	23.92	0	0.0304	97.93	89.41	48.81	43493636	40009514	39145910	0.9199	0.9
Sample_F033	D3	S12	43396906	4158849739	100865	0.23	25.49	25.36	25	24.15	0	0.0291	98.14	90.19	49.15	43396906	40276178	39340096	0.9281	0.9065
Sample_F047	D3	S18	53652880	5154223203	129290	0.24	24.97	24.74	25.55	24.73	0	0.0288	98.25	90.53	50.28	53652880	49426424	48306426	0.9212	0.9004
Sample_F048	D3	S14	49442008	4700067127	146179	0.3	25.63	25.48	24.91	23.98	0	0.0304	97.92	89.38	48.89	49442008	46038560	44987128	0.9312	0.9099
Sample_F051	D3	S24	47638000	4591665733	111466	0.23	24.73	24.61	25.73	24.93	0	0.028	98.4	91.13	50.66	47638000	44105894	42415928	0.9259	0.8904
Sample_F062	D3	S9	53683586	5113121417	55671	0.1	25.69	25.45	24.89	23.96	0	0.0299	98.01	89.67	48.85	53683586	49549722	48494548	0.923	0.9033
Sample_F068	D3	S9	54568096	5194660223	57379	0.11	25.59	25.35	25.01	24.05	0	0.0299	98.01	89.67	49.06	54568096	50327328	49210148	0.9223	0.9018
Sample_F077	D3	S12	40493006	3878980687	96462	0.24	25.59	25.45	24.94	24.02	0	0.029	98.14	90.21	48.96	40493006	37453292	36547510	0.9249	0.9026
Sample_F081	D3	S14	48033072	4568758496	128458	0.27	25.85	25.68	24.69	23.77	0	0.0304	97.92	89.38	48.46	48033072	44593590	43628522	0.9284	0.9083
hun30	W3	S26	50278218	5030199920	41926	0.08	25.42	25.7	24.6	24.27	0	0.0201	99.46	96.47	48.88	50278218	45338150	43635198	0.9017	0.8679
Sample_F097	W3	S24	41701278	3991641225	98327	0.24	25.57	25.41	25.02	24	0	0.0292	98.13	90.13	49.02	41701278	38091692	37272148	0.9134	0.8938
Sample_F101	W3	S9	51803894	4924792561	53590	0.1	25.62	25.39	24.99	24.01	0	0.0302	97.96	89.48	49	51803894	47806780	46697712	0.9228	0.9014
Sample_F110	W3	S12	43558948	4170664856	102910	0.24	25.6	25.48	24.92	24	0	0.0291	98.13	90.17	48.92	43558948	40117812	39239146	0.921	0.9008
Sample_F111	W3	S18	54117286	5205772748	130694	0.24	25.19	24.93	25.34	24.53	0	0.0286	98.26	90.64	49.87	54117286	49517682	48338380	0.915	0.8932
Sample_F122	W3	S14	51095660	4871780924	151474	0.3	25.91	25.76	24.62	23.7	0	0.0299	97.98	89.63	48.32	51095660	47124280	46096636	0.9223	0.9022
Sample_F128	W3	S12	38792302	3699616131	40156	0.1	25.94	25.85	24.6	23.61	0	0.0296	98.02	89.78	48.21	38792302	35622792	34792572	0.9183	0.8969
Sample_F143	W3	S14	54693882	5213980726	161785	0.3	25.88	25.73	24.67	23.72	0	0.0299	97.98	89.63	48.39	54693882	50457850	49302314	0.9226	0.9014
Sample_F146	W3	S24	45638310	4365420633	106194	0.23	25.51	25.37	25.07	24.05	0	0.0293	98.12	90.06	49.12	45638310	41461594	40565796	0.9085	0.8889
Sample_F157	W3	S9	49834342	4742138222	51552	0.1	25.59	25.38	24.99	24.03	0	0.0299	98.01	89.67	49.03	49834342	46109424	45086646	0.9253	0.9047
Sample_F163	W3	S9	49373030	4705004075	52111	0.11	25.78	25.61	24.78	23.84	0	0.0297	98.01	89.73	48.62	49373030	45460796	44452554	0.9208	0.9003
Sample_F172	W3	S12	55514606	5287371771	57855	0.1	25.73	25.6	24.8	23.86	0	0.0298	98.02	89.73	48.66	55514606	51140958	49800632	0.9212	0.8971
Sample_F176	W3	S14	59795960	5695707141	178140	0.3	25.8	25.66	24.75	23.79	0	0.03	97.98	89.6	48.53	59795960	55051560	53793098	0.9207	0.8996
Sample_F180	W3	S24	45429762	4417448609	105737	0.23	25.58	25.47	24.95	24	0	0.026	98.59	92.14	48.95	45429762	41760434	40889448	0.9192	0.9001
Sample_F185	W3	S18	48504620	4666159315	116675	0.24	25.11	24.87	25.42	24.6	0	0.0286	98.27	90.65	50.02	48504620	44697228	43651268	0.9215	0.8999
hun31	D4	S11	41924064	4200240811	59130	0.14	24.74	24.88	25.46	24.93	0	0.02	99.49	96.71	50.39	41924064	37094430	34889212	0.8848	0.8322
hun33	D4	S17	41630940	4167618063	29020	0.07	25.09	25.08	25.17	24.65	0	0.0204	99.43	96.27	49.82	41630940	35905866	34079764	0.8625	0.8186
hun35	D4	S3	37612572	3772372013	53889	0.14	25.56	25.68	24.68	24.07	0	0.0192	99.53	97	48.75	37612572	33402748	31990046	0.8881	0.8505
hun37	D4	S28	37761318	3781152868	25821	0.07	25.23	25.34	24.98	24.45	0	0.0202	99.44	96.34	49.43	37761318	32400554	30913622	0.858	0.8187
Sample_H014	D4	S6	39332446	3672497886	339075	0.86	26.15	25.95	24.44	23.44	0.01	0.0357	97.14	86.55	47.88	39332446	33874616	32906300	0.8612	0.8366
Sample_H017	D4	S31	57634720	5495955888	1179710	2.05	25.32	25.2	25.22	24.24	0.02	0.0297	98.05	89.85	49.46	57634720	50895786	49561572	0.8831	0.8599
Sample_H041	D4	S6	43567396	4069324081	389596	0.89	26.04	25.8	24.55	23.6	0.01	0.0355	97.17	86.64	48.15	43567396	37433434	36569040	0.8592	0.8394
Sample_H042	D4	S31	42491972	4044136204	865975	2.04	25.41	25.24	25.15	24.18	0.02	0.0302	97.99	89.55	49.33	42491972	37581732	36708456	0.8844	0.8639
Sample_H074	D4	S31	39907088	3778337885	128604	0.32	25.78	25.58	24.8	23.83	0.01	0.0309	97.85	89.02	48.63	39907088	35194434	34356536	0.8819	0.8609
Sample_H086	D4	S6	38378660	3622971889	140103	0.37	25.86	25.63	24.73	23.78	0	0.0309	97.84	88.92	48.51	38378660	33967242	33028014	0.8851	0.8606
hun32	W4	S11	38628536	3873951296	60626	0.16	25.45	25.5	24.74	24.3	0	0.0192	99.54	97.07	49.04	38628536	33308502	31772968	0.8623	0.8225
hun34	W4	S17	31222810	3131376897	46219	0.15	25.58	25.71	24.66	24.06	0	0.0192	99.53	96.99	48.71	31222810	26259440	24954086	0.841	0.7992
hun36	W4	S3	32088068	3216019757	45945	0.14	25.56	25.63	24.7	24.11	0	0.0195	99.5	96.79	48.81	32088068	28340766	27120984	0.8832	0.8452
hun38	W4	S28	39544614	3962695110	36812	0.09	25.52	25.78	24.66	24.03	0	0.0196	99.5	96.73	48.7	39544614	33664408	32199502	0.8513	0.8143
Sample_H109	W4	S6	42005572	3965089578	153352	0.37	25.86	25.62	24.75	23.76	0	0.031	97.83	88.88	48.51	42005572	36880530	35969118	0.878	0.8563
Sample_H112	W4	S31	47363100	4486764951	157980	0.33	25.56	25.32	25.06	24.06	0.01	0.0307	97.89	89.17	49.11	47363100	41513524	40480532	0.8765	0.8547
Sample_H136	W4	S6	41550748	4009988676	33443	0.08	25.8	25.74	24.77	23.68	0	0.0267	98.47	91.51	48.45	41550748	37058332	36175388	0.8919	0.8706
Sample_H137	W4	S31	44411196	4208675525	147675	0.33	25.78	25.56	24.86	23.79	0.01	0.0307	97.89	89.17	48.65	44411196	38920580	37958380	0.8764	0.8547
Sample_H169	W4	S31	52407964	4946440118	174365	0.33	25.42	25.28	25.16	24.14	0.01	0.0311	97.85	89	49.3	52407964	46358054	44640516	0.8846	0.8518
Sample_H181	W4	S6	43451516	4190154119	35204	0.08	25.7	25.56	24.92	23.82	0	0.0268	98.48	91.5	48.74	43451516	38679058	37822788	0.8902	0.8705
hun39	D4	S26	35076128	3514666078	23860	0.07	25.44	25.61	24.8	24.15	0	0.0199	99.46	96.48	48.95	35076128	32226702	30579956	0.9188	0.8718
Sample_H002	D4	S24	47021978	4464557977	87316	0.19	25.61	25.39	25	24	0	0.0315	97.81	88.86	49	47021978	43179336	42263524	0.9183	0.8988
Sample_H006	D4	S9	38949714	3728332453	24995	0.06	25.69	25.58	24.87	23.86	0	0.0284	98.23	90.47	48.73	38949714	36294806	35473228	0.9318	0.9107
Sample_H015	D4	S12	41204434	3971762145	32763	0.08	25.73	25.68	24.84	23.75	0	0.0269	98.44	91.36	48.59	41204434	38618868	37773218	0.9373	0.9167
Sample_H016	D4	S18	30841858	2888722894	323318	1.05	26.08	25.92	24.5	23.48	0.01	0.0362	97.09	86.39	47.98	30841858	27131084	26500126	0.8797	0.8592
Sample_H026	D4	S14	43995284	4230389480	35131	0.08	25.57	25.42	24.98	24.03	0	0.0272	98.42	91.22	49.01	43995284	41303166	40405600	0.9388	0.9184
Sample_H033	D4	S12	49342612	4752967923	39941	0.08	25.44	25.33	25.1	24.12	0	0.027	98.45	91.36	49.23	49342612	46193192	45133478	0.9362	0.9147
Sample_H047	D4	S18	34695470	3253602062	356493	1.03	26	25.84	24.6	23.55	0.01	0.0358	97.14	86.6	48.16	34695470	30548520	29870664	0.8805	0.8609
Sample_H048	D4	S14	42471970	4071075830	32823	0.08	25.54	25.41	25.01	24.04	0	0.0278	98.33	90.82	49.05	42471970	39688752	38829994	0.9345	0.9142
Sample_H051	D4	S24	42348156	4004719663	72452	0.17	25.47	25.29	25.14	24.1	0	0.0323	97.72	88.42	49.24	42348156	38835282	37998268	0.917	0.8973
Sample_H062	D4	S9	50585740	4830508750	31899	0.06	25.45	25.28	25.13	24.14	0	0.0286	98.21	90.33	49.27	50585740	46790500	45742702	0.925	0.9043
Sample_H068	D4	S9	40819216	3903526074	25391	0.06	25.8	25.63	24.77	23.8	0	0.0285	98.21	90.37	48.57	40819216	38072114	37251624	0.9327	0.9126
Sample_H077	D4	S12	42879453	4131778393	33649	0.08	25.67	25.59	24.89	23.86	0	0.0269	98.44	91.38	48.75	50268604	47016906	45947504	0.9353	0.914
Sample_H081	D4	S14	45722850	4392771666	36136	0.08	25.75	25.6	24.83	23.82	0	0.0275	98.37	91.02	48.65	45722850	42765554	41817462	0.9353	0.9146
Sample_H085	D4	S24	46232868	4384937985	82954	0.18	25.72	25.53	24.87	23.88	0	0.0318	97.77	88.66	48.75	46232868	42287344	41281518	0.9147	0.8929
Sample_H090	D4	S18	32504000	3053289285	327610	1.01	26.03	25.85	24.59	23.52	0.01	0.0354	97.2	86.77	48.11	32504000	28689546	28037286	0.8826	0.8626
hun40	W4	S26	37424640	4648677629	19542	0.05	25.94	25.82	24.33	23.91	0	0.0273	97.31	93.95	48.24	37424640	33422542	32334266	0.8931	0.864
Sample_H097	W4	S24	40906232	3812667626	354607	0.87	26.14	25.93	24.47	23.45	0.01	0.0358	97.11	86.48	47.92	40906232	35948568	35105194	0.8788	0.8988
Sample_H101	W4	S9	45695004	4376421229	28980	0.06	25.74	25.56	24.84	23.85	0	0.0282	98.26	90.56	48.69	45695004	42494918	41568572	0.93	0.9107
Sample_H110	W4	S12	55905338	5362922659	44286	0.08	25.23	25.26	25.25	24.25	0	0.0276	98.4	91.08	49.5	55905338	52347574	49543216	0.9364	0.9167
Sample_H111	W4	S18	28172068	2639737494	332501	1.18	26.03	25.87	24.54	23.55	0.01	0.0359	97.13	86.55	48.08	28172068	24432934	23855754	0.8673	0.8592
Sample_H122	W4	S14	42159144	4056191957	33529	0.08	25.6	25.45	24.95	23.99	0	0.027	98.44	91.32	48.95	42159144	39201230	38343166	0.9298	0.9184
Sample_H128	W4	S12	55387558	5336674876	44832	0.08	25.59	25.61	24.89	23.9	0	0.0269	98.46	91.44	48.79	55387558	51308458	49603724	0.9264	0.9147
Sample_H142	W4	S18	28110904	2640050205	293208	1.04	26.15	26.07	24.41	23.36	0.01	0.0353	97.19	86.82	47.77	28110904	24502476	23673522	0.8716	0.8609
Sample_H143	W4	S14	48565294	4679711517	38249	0.08	25.94	25.85	24.64	23.57	0	0.0268	98.44	91.37	48.22	48565294	44923794	43917984	0.925	0.9142
Sample_H146	W4	S24	44547826	4145831847	379103	0.85	26.09	25.93	24.54	23.43	0.01	0.0361	97.08	86.35	47.97	44547826	39016782	38045186	0.8758	0.8973
Sample_H157	W4	S9	44771916	4277351414	28211	0.06	25.54	25.34	25.08	24.03	0	0.0286	98.22	90.37	49.11	44771916	41592536	40693190	0.929	0.9043
Sample_H163	W4	S9	44168070	4223141086	27889	0.06	25.68	25.46	24.91	23.95	0	0.0284	98.23	90.42	48.86	44168070	41003926	40122076	0.9284	0.9126
Sample_H172	W4	S12	56419410	5443612770	45766	0.08	25.77	25.67	24.75	23.81	0	0.0267	98.48	91.53	48.56	56419410	52219580	51023338	0.9256	0.914
Sample_H176	W4	S14	48769994	4692625458	38920	0.08	25.74	25.62	24.81	23.82	0	0.027	98.42	91.28	48.63	48769994	45319346	44134628	0.9292	0.9146
Sample_H180	W4	S24	42857268	3993029460	372018	0.87	26.15	25.94	24.48	23.42	0.01	0.0359	97.09	86.41	47.9	42857268	37933720	36954188	0.8851	0.8929
Sample_H185	W4	S18	28399418	2662865743	321556	1.13	26.02	25.86	24.58	23.52	0.01	0.0358	97.13	86.58	48.1	28399418	24805732	24210424	0.8735	0.8626
hun41	D5	S11	34491624	4286211727	17819	0.05	25.68	25.57	24.62	24.13	0	0.0273	97.28	93.88	48.75	34491624	29047760	28109404	0.8422	0.815
hun43	D5	S17	31499778	3907683886	15866	0.05	25.49	25.35	24.81	24.35	0	0.0283	96.95	93.15	49.16	31499778	26152262	25341230	0.8302	0.8045
hun45	D5	S3	33664150	3373446908	47874	0.14	25.4	25.55	24.87	24.18	0	0.0196	99.5	96.73	49.05	33664150	29868346	28582872	0.8872	0.8491
hun47	D5	S28	29101450	2916439715	36085	0.12	25.29	25.42	24.96	24.32	0	0.0196	99.5	96.8	49.28	29101450	24704916	23421962	0.8489	0.8048
Sample_I017	D5	S31	44954014	4305241084	31476	0.07	25.49	25.31	25.05	24.15	0	0.0291	98.18	90.19	49.2	44954014	39930362	38997230	0.8882	0.8675
Sample_I041	D5	S6	45013478	4370384312	143955	0.32	25.16	24.99	25.39	24.46	0.01	0.0241	98.81	93.23	49.84	45013478	40159678	39260726	0.8922	0.8722
Sample_I042	D5	S31	46247134	4426498044	32738	0.07	25.42	25.23	25.11	24.24	0	0.0292	98.18	90.19	49.35	46247134	41093926	40110724	0.8886	0.8673
Sample_I074	D5	S31	53322300	5107961944	37917	0.07	25.57	25.39	24.96	24.08	0	0.0289	98.2	90.31	49.04	53322300	47280106	46153604	0.8867	0.8656
Sample_I086	D5	S6	44528644	4333226128	168731	0.38	25.43	25.26	25.11	24.2	0.01	0.0242	98.81	93.21	49.31	44528644	39712040	38832364	0.8918	0.8721
hun42	W5	S11	33770294	4196788765	17458	0.05	25.79	25.65	24.53	24.04	0	0.0274	97.26	93.86	48.57	33770294	28138458	27265886	0.8332	0.8074
hun44	W5	S17	30265314	3033352795	41423	0.14	25.65	25.82	24.57	23.95	0	0.0195	99.5	96.74	48.52	30265314	24854520	23651570	0.8212	0.7815
hun46	W5	S3	30498644	3057362532	37778	0.12	25.5	25.63	24.76	24.12	0	0.0194	99.5	96.86	48.87	30498644	26609666	25286742	0.8725	0.8291
hun48	W5	S28	32540844	3261301774	41018	0.13	25.5	25.61	24.74	24.15	0	0.0195	99.51	96.87	48.89	32540844	27117098	25780706	0.8333	0.7923
Sample_I112	W5	S31	51505340	4929828802	36077	0.07	25.52	25.31	25.04	24.14	0	0.0292	98.17	90.17	49.18	51505340	44707000	43639748	0.868	0.8473
Sample_I136	W5	S6	44546726	4333807333	167522	0.38	25.47	25.3	25.06	24.15	0.01	0.0242	98.79	93.16	49.22	44546726	39291944	38348834	0.882	0.8609
Sample_I137	W5	S31	45356032	4333490984	31214	0.07	25.5	25.33	25.07	24.1	0	0.0294	98.14	90.02	49.17	45356032	39605256	38508528	0.8732	0.849
Sample_I169	W5	S31	53244944	5086569957	27084	0.05	25.48	25.27	25.08	24.17	0	0.0294	98.14	90.01	49.25	53244944	46407652	45253340	0.8716	0.8499
Sample_I181	W5	S6	42843130	4167638972	160639	0.37	25.45	25.28	25.1	24.16	0.01	0.0242	98.79	93.16	49.26	42843130	37821430	36912502	0.8828	0.8616
hun49	D5	S26	39430442	3952395879	49329	0.13	25.39	25.63	24.84	24.14	0	0.0193	99.52	96.96	48.98	39430442	36186010	34634072	0.9177	0.8784
Sample_I006	D5	S9	45820242	4445942597	145884	0.32	25.16	24.98	25.34	24.51	0.01	0.0242	98.8	93.2	49.85	45820242	42213042	41324176	0.9213	0.9019
Sample_I015	D5	S12	47775080	4632832208	156638	0.33	25.23	25.11	25.28	24.38	0.01	0.0249	98.71	92.73	49.65	47775080	44649098	43665470	0.9346	0.914
Sample_I016	D5	S18	47401438	4535660315	24363	0.05	25.68	25.52	24.91	23.89	0	0.0292	98.16	90.12	48.8	47401438	43846928	42814192	0.925	0.9032
Sample_I026	D5	S14	44340134	4310991971	152433	0.34	25.38	25.27	25.13	24.21	0.01	0.0246	98.76	92.94	49.34	44340134	40998816	40121356	0.9246	0.9049
Sample_I033	D5	S12	46198708	4486069647	152320	0.33	25.44	25.34	25.09	24.12	0.01	0.0246	98.73	92.87	49.21	46198708	43171840	42194300	0.9345	0.9133
Sample_I047	D5	S18	50286440	4781977121	28041	0.06	25.42	25.24	25.22	24.12	0	0.0294	98.12	89.95	49.34	50286440	46829368	45708636	0.9313	0.909
Sample_I048	D5	S14	45154450	4388579933	154831	0.34	25.29	25.18	25.22	24.31	0.01	0.0246	98.76	92.95	49.52	45154450	41740774	40831540	0.9244	0.9043
Sample_I051	D5	S24	43041716	4184874047	139826	0.32	25.34	25.2	25.17	24.28	0.01	0.0239	98.83	93.37	49.45	43041716	39973792	39101570	0.9287	0.9085
Sample_I062	D5	S9	43097842	4165845038	135673	0.31	25.07	24.94	25.44	24.55	0.01	0.0256	98.64	92.36	49.99	43097842	39948090	39016312	0.9269	0.9053
Sample_I068	D5	S9	47264676	4502041712	25648	0.05	25.64	25.48	24.95	23.93	0	0.0295	98.09	89.87	48.88	47264676	42110276	41080120	0.8909	0.8692
Sample_I081	D5	S14	52049902	5063723800	181393	0.35	25.47	25.37	25.01	24.14	0.01	0.0244	98.78	93.07	49.15	52049902	48384416	47304940	0.9296	0.9088
Sample_I085	D5	S24	44491124	4324919513	144166	0.32	25.36	25.21	25.18	24.25	0.01	0.0238	98.84	93.41	49.43	44491124	41320086	40425606	0.9287	0.9086
hun50	W5	S26	35490590	3558357894	44638	0.13	25.44	25.6	24.83	24.12	0	0.0192	99.52	96.96	48.95	35490590	32071604	30433114	0.9037	0.8575
Sample_I097	W5	S24	44056286	4279477346	141419	0.32	25.26	25.14	25.28	24.31	0.01	0.024	98.82	93.29	49.59	44056286	40652444	39759630	0.9227	0.9025
Sample_I101	W5	S9	43226492	4200711540	148805	0.34	25.22	25.06	25.32	24.39	0.01	0.0248	98.74	92.85	49.71	43226492	40039386	39140650	0.9263	0.9055
Sample_I110	W5	S12	44764246	4346262175	147222	0.33	25.44	25.33	25.1	24.13	0.01	0.0246	98.74	92.89	49.23	44764246	41399534	40438410	0.9248	0.9034
Sample_I111	W5	S18	51661596	4931119657	29514	0.06	25.83	25.67	24.74	23.75	0	0.0288	98.19	90.27	48.49	51661596	47116354	46042096	0.912	0.8912
Sample_I122	W5	S14	49938180	4853996119	171622	0.34	25.36	25.24	25.14	24.25	0.01	0.0246	98.76	92.96	49.39	49938180	45968542	44920334	0.9205	0.8995
Sample_I128	W5	S12	49323966	4784152003	162175	0.33	25.31	25.2	25.19	24.29	0.01	0.0248	98.72	92.8	49.48	49323966	45261340	44217664	0.9176	0.8965
Sample_I142	W5	S18	46072280	4405034501	25996	0.06	25.96	25.74	24.64	23.66	0	0.0286	98.2	90.34	48.3	46072280	42012102	41087966	0.9119	0.8918
Sample_I143	W5	S14	48850096	4738068458	166062	0.34	25.22	25.13	25.27	24.37	0.01	0.0249	98.73	92.76	49.64	48850096	45026770	43848084	0.9217	0.8976
Sample_I146	W5	S24	42782088	4156633014	159271	0.37	25.33	25.22	25.2	24.23	0.01	0.0244	98.77	93.03	49.44	42782088	39127388	38244372	0.9146	0.8939
Sample_I157	W5	S9	43838210	4255220276	148597	0.34	25.2	25.02	25.37	24.4	0.01	0.0251	98.71	92.71	49.77	43838210	40517694	39632358	0.9243	0.9041
Sample_I163	W5	S9	39666270	3850031848	135074	0.34	25.19	25.05	25.37	24.38	0.01	0.0249	98.73	92.78	49.75	39666270	36607370	35794330	0.9229	0.9024
Sample_I172	W5	S12	46235388	4492313108	152945	0.33	25.55	25.41	24.98	24.07	0.01	0.0246	98.74	92.92	49.04	46235388	42520926	41528180	0.9197	0.8982
Sample_I176	W5	S14	53677564	5199055442	171919	0.32	25.01	24.82	25.44	24.72	0.01	0.0255	98.66	92.46	50.16	53677564	49433486	48342040	0.9209	0.9006
Sample_I180	W5	S24	56088190	5438821272	205951	0.37	24.9	24.73	25.56	24.8	0.01	0.0249	98.74	92.84	50.37	56088190	51449294	50298476	0.9173	0.8968
Sample_I185	W5	S18	44617048	4271630469	25303	0.06	26.07	25.89	24.5	23.54	0	0.0284	98.22	90.45	48.04	44617048	40748726	39850336	0.9133	0.8932
hun51	R	S11	37565116	3765429390	45755	0.12	24.98	25.17	25.29	24.55	0	0.0197	99.49	96.77	49.84	37565116	32343898	30686228	0.861	0.8169
hun52	R	S17	29704024	2976450542	36134	0.12	24.65	24.74	25.61	24.99	0	0.02	99.47	96.61	50.6	29704024	25349834	23855120	0.8534	0.8031
hun53	R	S3	37335306	3738602497	51314	0.14	25.03	25.19	25.26	24.51	0	0.02	99.47	96.54	49.78	37335306	33417286	31278228	0.8951	0.8378
hun54	R	S28	42817944	4290742756	57816	0.14	25.61	25.9	24.57	23.91	0	0.0196	99.49	96.67	48.49	42817944	36691278	35011130	0.8569	0.8177
Sample_J014	R	S6	45807770	5699089980	34818	0.08	25.14	25.05	25.17	24.64	0	0.0264	97.63	94.66	49.81	45807770	39853314	39167878	0.87	0.855
Sample_J017	R	S31	41893784	4176617218	64665	0.15	25.38	25.21	25.11	24.3	0	0.0233	99	94	49.41	41893784	37162908	36417210	0.8871	0.8693
Sample_J041	R	S6	42971092	5336749632	31358	0.07	24.85	24.73	25.48	24.94	0	0.0272	97.37	94.06	50.42	42971092	37260834	36674504	0.8671	0.8535
Sample_J042	R	S31	39036488	3884622221	47503	0.12	25.38	25.23	25.1	24.29	0	0.024	98.9	93.47	49.39	39036488	34416834	33699078	0.8817	0.8633
Sample_J074	R	S31	46077570	4582169083	55509	0.12	25.01	24.79	25.44	24.75	0	0.0243	98.88	93.34	50.19	46077570	40571316	39717410	0.8805	0.862
Sample_J086	R	S6	41288778	5132088807	30616	0.07	24.82	24.78	25.5	24.9	0	0.0268	97.49	94.33	50.4	41288778	35615392	35036986	0.8626	0.8486
hun55	R	S26	35150872	3519237733	32168	0.09	25.04	25.14	25.22	24.6	0	0.0204	99.41	96.22	49.82	35150872	32030498	30503854	0.9112	0.8678
Sample_J002	R	S24	58619820	5859718019	92161	0.16	25.23	25.11	25.29	24.37	0	0.0221	99.2	94.96	49.66	58619820	54354054	53250128	0.9272	0.9084
Sample_J006	R	S9	37241958	4628663292	27957	0.08	25.04	24.97	25.29	24.69	0	0.0265	97.6	94.58	49.98	37241958	33848898	33343502	0.9089	0.8953
Sample_J015	R	S12	43363768	5395529496	32471	0.07	24.99	24.95	25.32	24.74	0	0.0269	97.48	94.31	50.06	43363768	39752994	39129038	0.9167	0.9023
Sample_J016	R	S18	41570026	4137930053	51299	0.12	25.5	25.34	25.02	24.13	0	0.0239	98.91	93.52	49.15	41570026	38588982	37760796	0.9283	0.9084
Sample_J026	R	S14	46354622	5768683105	35398	0.08	25.08	25.01	25.25	24.66	0	0.0264	97.67	94.73	49.91	46354622	42581244	41932666	0.9186	0.9046
Sample_J033	R	S12	36797070	4579869364	27401	0.07	24.99	24.97	25.33	24.71	0	0.0266	97.58	94.53	50.03	36797070	33801696	33266798	0.9186	0.9041
Sample_J047	R	S18	41385352	4119614980	51230	0.12	25.44	25.27	25.06	24.22	0	0.0238	98.92	93.57	49.28	41385352	38272832	37427574	0.9248	0.9044
Sample_J048	R	S14	38606834	4802880350	28647	0.07	25.37	25.38	24.94	24.31	0	0.0272	97.37	94.06	49.25	38606834	35472868	34852452	0.9188	0.9028
Sample_J051	R	S24	60286912	6023415634	94119	0.16	25.14	24.97	25.37	24.52	0	0.0222	99.19	94.88	49.89	60286912	55791224	54641898	0.9254	0.9064
Sample_J062	R	S9	44343128	5508268649	33903	0.08	24.89	24.83	25.42	24.86	0	0.0264	97.64	94.68	50.28	44343128	40323914	39716256	0.9094	0.8957
Sample_J068	R	S9	49924316	6202602469	38228	0.08	25.25	25.19	25.05	24.51	0	0.0262	97.72	94.84	49.55	49924316	45391810	44704512	0.9092	0.8954
Sample_J077	R	S12	37670850	4687992766	28405	0.08	24.95	24.94	25.36	24.75	0	0.0266	97.58	94.54	50.11	37670850	34450312	33781970	0.9145	0.8968
Sample_J081	R	S14	42542940	5290648078	32183	0.08	24.74	24.69	25.59	24.99	0	0.0265	97.62	94.61	50.57	42542940	38953458	38260004	0.9156	0.8993
Sample_J085	R	S24	39052856	4861189071	29584	0.08	25.27	25.19	25.06	24.48	0	0.0264	97.63	94.65	49.54	39052856	35554530	34989426	0.9104	0.896
Sample_J090	R	S18	31545576	3140916526	33261	0.11	25.63	25.48	24.87	24.02	0	0.0237	98.92	93.61	48.89	31545576	29176626	28565658	0.9249	0.9055

## Sheet: Table S2
Table S2. Total expressed genes (FPKM>0.001) detected in twelve rice genotypes.
Genotypes	D1	W1	D2	W2	D3	W3	D4	W4	D5	W5	R	Overal
S3	25532	25801	25404	24355	24845	25404	25200	25123	25549	24963	26644	33563
S6	27178	27157	30405	30267	29834	29546	30438	29817	28749	28481	28467	38577
S9	28526	28700	30749	30299	30984	30704	31172	30008	31384	30395	29069	39801
S11	24524	25403	24339	24837	25389	25049	26878	25666	24340	24600	25397	33623
S12	27239	29336	31122	31908	30923	31175	30512	32939	29740	31597	29367	40376
S14	28176	29703	30478	31408	31161	32127	30436	31198	31492	32257	29666	40077
S17	26211	24408	25284	23628	24433	25325	25673	25233	24598	25048	24910	33351
S18	30302	32958	34002	32255	29844	29024	30334	30247	30114	31421	29726	42130
S24	27117	27480	31405	28859	30308	30838	30785	31282	29974	31479	30586	39972
S26	26505	25576	25943	25276	25924	26699	25417	25368	26045	26174	25865	33627
S28	25034	25569	24581	24711	25536	25478	26071	25789	26163	25815	26675	33626
S31	30614	30764	28125	31736	30123	31938	30919	31080	31307	31156	29326	40715
Overal	39510	40756	42459	41998	41238	41735	41981	42112	41074	41855	39869	49470

## Sheet: Table S3
Table S3. Function-studied drought-tolerant genes, their correlation with drought-tolerance index by biomass (DTIB) and biomass measured in well-watered fields.
Gene ID	Symbel	PPC with DTIB	p-value	PPC with Biomass-CK	p-value	Reference
LOC_Os01g01420	OsCOIN	NA	NA	NA	NA	Planta, 2007, 226(4): 1007-1016
LOC_Os01g04380	OsHSP17.0	0.601399	0.0428069	-0.237762	0.457102	Journal of Plant Physiology, 2012, 169(6): 628-635
LOC_Os01g07120	OsDREB2A	NA	NA	NA	NA	The Plant Journal, 2003, 33(4): 751-763
LOC_Os01g08260	OsABCG31	0.565822	0.0551627	0.363636	0.246255	Proceedings of the National Academy of Sciences, 2011, 108(30): 12354-12359
LOC_Os01g10840	OsGSK1	NA	NA	NA	NA	Plant Molecular Biology, 2007, 65(4): 453-466
LOC_Os01g11040	ES1	NA	NA	NA	NA	Plant Physiology, 2015, 169(2): 1225-1239
LOC_Os01g42860	OCPI1	0.447552	0.147205	0.0769231	0.817283	Planta, 2007, 226(1): 73-85
LOC_Os01g43650	OsWRKY11	-0.0979021	0.766288	0.034965	0.921184	Plant Cell Reports, 2009, 28(1): 21-30
LOC_Os01g45550	OsPIN3t	NA	NA	NA	NA	The Plant Journal, 2012, 72(5): 805-816
LOC_Os01g45990	AKT1	NA	NA	NA	NA	Journal of Experimental Botany , 2016, 67(9): 2689-2698
LOC_Os01g50720	OsMYB14	0.45184	0.140313	0.755245	0.00659654	Chinese Journal of Applied & Environmental Biology , 2013, 19(6): 960-968
LOC_Os01g53880	OsIAA6	-0.601399	0.0428069	0.314685	0.319472	Plant Science, 2015, 236: 304-312
LOC_Os01g54600	OsWRKY13	NA	NA	NA	NA	Plant Physiology, 2013, 163(4): 1868-1882
LOC_Os01g55940	OsGH3-2	-0.356643	0.256013	0.426573	0.1689	Journal of Experimental Botany, 2012, 63(18): 6467-6480
LOC_Os01g58420	OsERF3	0.013986	0.973694	0.0909091	0.783197	PLoS ONE, 2011, 6(9): e25216
LOC_Os01g60810	OsOFP6	-0.169018	0.599498	-0.034965	0.921184	Journal of Experimental Botany, 2017, 68(17): 4885-4898
LOC_Os01g64730	OsABF1	0.706294	0.0132861	-0.363636	0.246255	Plant Biotechnology Reports, 2014, 8(6): 431-441
LOC_Os01g66100	Sd1	0.132867	0.683366	-0.286713	0.366408	Agricultural Research , 2016, 5(1): 1-12
LOC_Os01g66120	SNAC2	NA	NA	NA	NA	Plant Molecular Biology, 2008, 67(1-2): 169-181
LOC_Os01g71830	OsGLN1	NA	NA	NA	NA	Plant Science, 2001, 161(6): 1089-1098
LOC_Os01g72530	OsMSR2	0.440559	0.154216	-0.566434	0.0590341	Planta, 2011, 234(1): 47-59
LOC_Os01g72900	Asr1	0.485203	0.109835	-0.34965	0.266004	Molecules and Cells, 2012, 33(3): 285-293
LOC_Os01g72910	Asr2	0.343112	0.274889	-0.384615	0.218387	Theoretical and Applied Genetics, 2010, 121(4): 769-787
LOC_Os01g73250	OsASR4	NA	NA	NA	NA	Plant, Cell & Environment, 2013, 36(1): 52-67
LOC_Os01g73770	OsDREB1F	NA	NA	NA	NA	Plant Molecular Biology, 2008, 67(6): 589-602
LOC_Os01g74410	OsMYB48	-0.713287	0.0121144	-0.27972	0.378709	PLoS ONE, 2014, 9(3): e92913
LOC_Os02g03410	OsCPK4	0.587413	0.0488449	-0.433566	0.161446	Plant Physiology, 2014, 165(2): 688-704
LOC_Os02g05630	OsPP18	-0.0629371	0.851682	0.370629	0.236732	Plant Physiology, 2014, 166(4): 2100-2114
LOC_Os02g08230	OsGL1-2	-0.703118	0.0107471	-0.13986	0.667151	Plant Molecular Biology, 2009, 70(4): 443-456
LOC_Os02g09830	OsbZIP16	-0.268728	0.398356	0.545455	0.0706789	Plant Science, 2012, 193-194: 8-17
LOC_Os02g10760	OsWR1	0.542267	0.0685411	0.594406	0.0457531	Plant Molecular Biology, 2012, 78(3): 275-288
LOC_Os02g33820	Asr3	-0.048951	0.886335	-0.202797	0.5281	Molecules and Cells, 2012, 33(3): 285-293
LOC_Os02g40784	OsGL1-4	-0.376337	0.22792	-0.327454	0.298804	Plant Molecular Biology, 2009, 70(4): 443-456
LOC_Os02g43970	ARAG1	NA	NA	NA	NA	Annals of Botany, 2010, 105(3): 401-409
LOC_Os02g49880	Ghd2	NA	NA	NA	NA	Journal of Experimental Botany , 2016, 67(19): 5785-5798
LOC_Os02g50350	OsDHODH1	NA	NA	NA	NA	Journal of Integrative Plant Biology, 2009, 51(9): 825-833
LOC_Os02g50970	DSM1	NA	NA	NA	NA	Plant Physiology, 2010, 152(2): 876-890
LOC_Os02g51350	Not set	0.664336	0.0221592	-0.321678	0.308312	Journal of Plant Growth Regulation, 2017:1-13.
LOC_Os02g52250	OsSKIPa	NA	NA	NA	NA	Proceedings of the National Academy of Sciences, 2009, 106(15): 6410-6415
LOC_Os02g52780	OsbZIP23	0.034965	0.921184	0.636364	0.0301143	Plant Physiology, 2008, 148(4): 1938-1952
LOC_Os02g54160	OsEREBP1	NA	NA	NA	NA	PLoS ONE, 2015, 10(6): e0127831
LOC_Os02g56920	OsGL1-6	NA	NA	NA	NA	PLoS ONE, 2013, 8(5): e65139
LOC_Os03g02650	HYR	NA	NA	NA	NA	Nature Communications, 2014, 5: 5302
LOC_Os03g03370	DSM2	0.594406	0.0457531	-0.111888	0.732775	Plant Physiology, 2010, 154(3): 1304-1318
LOC_Os03g04070	ONAC022	0.440559	0.154216	-0.468531	0.127473	Frontiers of Plant Science, 2016,7: 4
LOC_Os03g04680	OsCYP96B4	-0.51049	0.0936054	-0.0839161	0.800198	Plant Molecular Biology, 2015, 88(1-2): 85-99
LOC_Os03g08170	GUDK	0.51049	0.0936054	0.293706	0.354333	Plant Physiology, 2014, 166(3): 1634-1645
LOC_Os03g12820	OsSRO1c	-0.447552	0.147205	-0.153846	0.63514	Journal of Experimental Botany, 2012, 64(2): 569-583
LOC_Os03g12840	OsITPK2	-0.524476	0.0838846	0.300699	0.342483	Plant Molecular Biology, 2011, 77(6): 547-563
LOC_Os03g16570	OsSDIR1	NA	NA	NA	NA	Plant Molecular Biology, 2011, 76(1-2): 145-156
LOC_Os03g17700	OsMAPK5	0.72028	0.0110205	-0.671329	0.0204419	The Plant Cell, 2003, 15(3): 745-759
LOC_Os03g17790	OsRCI2-5	0.0629371	0.851682	-0.153846	0.63514	Genetics and Molecular Research, 2014, 13(2): 4022-4035
LOC_Os03g18360	OsETOL1	NA	NA	NA	NA	The Plant Journal, 2014, 78(5): 834-849
LOC_Os03g19590	PHYB	NA	NA	NA	NA	Plant Molecular Biology, 2012, 78(3): 289-300
LOC_Os03g20090	OsMYB2	0.468531	0.127473	-0.153846	0.63514	Journal of Experimental Botany, 2012, 63(7): 2541-2556
LOC_Os03g20680	OsLEA3-2	NA	NA	NA	NA	PLoS ONE, 2012, 7(9): e45117
LOC_Os03g24040	OsDIS1	0.479861	0.114389	-0.601399	0.0428069	Plant Physiology, 2011, 157(1): 242-255
LOC_Os03g29760	OsHAP2E	NA	NA	NA	NA	Plant Biotechnology Journal, 2015, 13(1): 85-96
LOC_Os03g44380	OsNCED3	-0.272727	0.391233	-0.244755	0.443504	Plant Science, 2010, 178(1): 12-22
LOC_Os03g53020	OsbHLH148	0.258741	0.416938	-0.447552	0.147205	Plant Journal for Cell & Molecular Biology , 2011, 65(6): 907–921
LOC_Os03g57240	DST	-0.27972	0.378709	-0.048951	0.886335	GENES & DEVELOPMENT, 2009, 23(15): 1805-1817
LOC_Os03g58250	OsbZIP33	NA	NA	NA	NA	Crop Science , 2015, 55(4): 1673
LOC_Os03g59040	SQS	0.013986	0.973694	0.335664	0.286691	Journal of Experimental Botany, 2012, 63(1): 163-175
LOC_Os03g60080	SNAC1	0.636364	0.0301143	-0.398601	0.200973	PLoS ONE, 2014, 9(1): e86895
LOC_Os03g60560	ZFP182	0.475524	0.121319	-0.615385	0.0373345	Plant Molecular Biology, 2012, 80(3): 337-350
LOC_Os03g60580	OsADF3	0.125874	0.699712	0.195804	0.542874	Rice, 2012, 5:33
LOC_Os04g32920	OsHAK1	-0.314685	0.319472	-0.0909091	0.783197	Frontiers in Plant Science , 2017, 8
LOC_Os04g34600	OsASR2	-0.566434	0.0590341	-0.503497	0.0987516	Theoretical and Applied Genetics, 2010, 121(4): 769-787
LOC_Os04g38720	OsNAC2	-0.482517	0.115374	0.433566	0.161446	The Plant Journal, 2015, 82(2): 302-314
LOC_Os04g39020	OsALDH10A5	0.370629	0.236732	-0.559441	0.0627487	PLoS ONE, 2010, 5(7): e11516
LOC_Os04g43270	OsGl1-7	NA	NA	NA	NA	Plant Molecular Biology, 2009, 70(4): 443-456
LOC_Os04g44820	OsRDCP1	NA	NA	NA	NA	Plant Science, 2011, 180(6): 775-782
LOC_Os04g45810	Oshox22	-0.440559	0.154216	0.741259	0.00817064	Plant Molecular Biology, 2012, 80(6): 571-585
LOC_Os04g48350	OsDREB1E	0.454545	0.140413	-0.0629371	0.851682	Biotechnology Letters, 2008, 30(12): 2191-2198
LOC_Os04g49510	OsCDPK7	0.664336	0.0221592	-0.552448	0.066629	The Plant Journal, 2000, 23(3): 319-327
LOC_Os04g52090	OsAP2-39	0.58042	0.0520862	-0.447552	0.147205	PLoS ONE, 2011, 6(9): e25216
LOC_Os04g58620	AM1	NA	NA	NA	NA	Plant Cell Reports, 2014, 33(9): 1581-1594
LOC_Os05g10670	OsTZF1	0.167832	0.603728	0.20979	0.513513	Plant Physiology, 2013, 161(3): 1202-1216
LOC_Os05g12260	OsPYL/RCAR5	NA	NA	NA	NA	Journal of Experimental Botany, 2014, 65(2): 453-464
LOC_Os05g25770	OsWRKY45	0.370629	0.236732	0.174825	0.58826	Environmental and Experimental Botany, 2009, 65(1): 35-47
LOC_Os05g27930	OsDREB2B	NA	NA	NA	NA	Biotechnology Letters, 2008, 30(12): 2191-2198
LOC_Os05g28210	OsEm1	NA	NA	NA	NA	Biochemical & Biophysical Research Communications , 2016, 478(2): 703-709
LOC_Os05g38150	OsP5CS	0.51049	0.0936054	0.363636	0.246255	Plant Science, 2003, 165(5): 1059-1068
LOC_Os05g46480	OsLEA3	0.0979021	0.766288	0.346761	0.269479	Theoretical and Applied Genetics, 2007, 115(1): 35-46
LOC_Os06g03970	OsSIK1	NA	NA	NA	NA	The Plant Journal, 2010, 62(2): 316-329
LOC_Os06g09390	OsERF71	NA	NA	NA	NA	Plant Physiology , 2016, 172(1): 575
LOC_Os06g10880	OsAREB1	-0.524476	0.0838846	0.34965	0.266004	Plant Physiology, 2012, 158(4): 1755-1768
LOC_Os06g20340	OsIBR5	NA	NA	NA	NA	Plant Science, 2012, 188-189: 10-18
LOC_Os06g29310	OsOTS1	NA	NA	NA	NA	Plant Journal , 2017, 10.1111/tpj.13739
LOC_Os06g36560	OsMIOX	0.363636	0.246255	0.293706	0.354333	Plant Science, 2012, 196: 143-151
LOC_Os06g40150	OsWR2	NA	NA	NA	NA	Plant Molecular Biology, 2012, 78(3): 275-288
LOC_Os06g41010	OsiSAP8	NA	NA	NA	NA	Plant Molecular Biology, 2008, 66(5): 445-462
LOC_Os06g44300	OsGL1-3	NA	NA	NA	NA	PLoS ONE, 2015, 10(1): e116676
LOC_Os06g45140	RISBZ5	-0.503497	0.0987516	0.0699301	0.834447	Planta, 2012, 235(6): 1157-1169
LOC_Os06g46270	OMTN4	NA	NA	NA	NA	Journal of Experimental Botany, 2014, 65(8): 2119-2135
LOC_Os07g01150	OsGL1-8	NA	NA	NA	NA	Plant Molecular Biology, 2009, 70(4): 443-456
LOC_Os07g04580	OsC3H47	NA	NA	NA	NA	Biochemical and Biophysical Research Communications, 2015, 464(1): 33-37
LOC_Os07g08860	OsSIK2	NA	NA	NA	NA	Plant Physiology, 2013, 163(4): 1752-1765
LOC_Os07g10130	SQS	NA	NA	NA	NA	Journal of Experimental Botany, 2012, 63(1): 163-175
LOC_Os07g15770	Ghd7	-0.0805605	0.803451	-0.713287	0.0121144	Plant Physiology , 2014, 164(2): 735
LOC_Os07g39870	ZFP245	NA	NA	NA	NA	Biochemical and Biophysical Research Communications, 2009, 389(3): 556-561
LOC_Os07g42940	OsSAPK2	0.356643	0.256013	-0.34965	0.266004	Frontiers in Plant Science , 2017, 8
LOC_Os07g43460	OsGL1-9	NA	NA	NA	NA	Plant Molecular Biology, 2009, 70(4): 443-456
LOC_Os07g44950	OsbZIP60	0.671329	0.0204419	-0.657343	0.0239811	China Agri Sci, 2011, 44(20): 4142-4149
LOC_Os07g48260	OsWRKY47	0.482517	0.115374	-0.461538	0.133836	Plant Molecular Biology, 2015, 88(4-5): 401-413
LOC_Os07g48560	WOX11	NA	NA	NA	NA	Plant Signaling & Behavior, 2016, 11(2): e1130198
LOC_Os08g02070	OsMADS26	0.111888	0.732775	-0.167832	0.603728	Plant Physiology , 2015, 169(4): 2935
LOC_Os08g10080	OMTN6	-0.713287	0.0121144	0.258741	0.416938	Journal of Experimental Botany, 2014, 65(8): 2119-2135
LOC_Os08g31580	OsDRAP1	0.314685	0.319472	0.384615	0.218387	Frontiers of Plant Science, 2018, 9:94
LOC_Os08g34580	OsTPS1	0.659854	0.0195502	-0.72028	0.0110205	Planta, 2011, 234(5): 1007-1018
LOC_Os08g35240	OsDERF1	NA	NA	NA	NA	PLoS ONE, 2011, 6(9): e25216
LOC_Os08g36790	OsbZIP66	NA	NA	NA	NA	Plant Biotechnology Reports , 2017, 11(1): 53-62
LOC_Os08g38990	OsWRKY30	-0.275543	0.386027	0.314685	0.319472	Plant Molecular Biology, 2012, 80(3): 241-253
LOC_Os08g39450	OsSAP11	NA	NA	NA	NA	New Phytologist, 2011, 191(3): 721-732
LOC_Os08g43210	OsDREB1G	NA	NA	NA	NA	Biotechnology Letters, 2008, 30(12): 2191-2198
LOC_Os08g43334	OsHsfB2b	0.769231	0.00525292	-0.699301	0.0145393	Plant Physiology and Biochemistry, 2009, 47(9): 785-795
LOC_Os08g44350	OsAHP1	NA	NA	NA	NA	Plant Physiology, 2014, 165(1): 335-345
LOC_Os08g44520	OsCYP18-2	NA	NA	NA	NA	Plant Cell & Environment , 2015, 38(10): 2071
LOC_Os09g02270	OsCYL4a	-0.587413	0.0488449	0.874126	0.000308861	Journal of Plant Physiology, 2015, 181: 30-41
LOC_Os09g13570	OsbZIP71	NA	NA	NA	NA	Plant Molecular Biology, 2014, 84(1-2): 19-36
LOC_Os09g13940	OsERF109	NA	NA	NA	NA	Protoplasma , 2016, 254(1): 1-8
LOC_Os09g25850	OsGL1-1	0.286713	0.366408	0.342657	0.276231	Plant Molecular Biology, 2009, 70(4): 443-456
LOC_Os09g26400	OsDSG1	NA	NA	NA	NA	Plant Molecular Biology, 2010, 74(4-5): 467-478
LOC_Os09g26840	DRO1	NA	NA	NA	NA	Nature Genetics, 2013, 45(9): 1097-1102
LOC_Os09g28210	bHLH120	0.049297	0.879075	0.398601	0.200973	patent
LOC_Os09g28310	OsbZIP72	-0.363636	0.246255	0.615385	0.0373345	Planta, 2009, 229(3): 605-615
LOC_Os09g28390	OsABA8ox3	-0.146853	0.651073	-0.153846	0.63514	PLoS ONE, 2015, 10(2): e0116646
LOC_Os09g31200	OsSAP1	NA	NA	NA	NA	New Phytologist, 2011, 191(3): 721-732
LOC_Os09g35030	OsDREB1A	-0.335664	0.286691	-0.104895	0.749479	The Plant Journal, 2003, 33(4): 751-763
LOC_Os09g39400	OsAHP2	NA	NA	NA	NA	Plant Physiology, 2014, 165(1): 335-345
LOC_Os10g05720	OsDIL	NA	NA	NA	NA	Plant Molecular Biology , 2013, 82(3): 239
LOC_Os10g09850	OsDSR-1	NA	NA	NA	NA	Journal of Plant Biology, 2011, 54(3): 180-189
LOC_Os10g31850	DCA1	-0.72028	0.0110205	-0.482517	0.115374	PLoS Genetics, 2015, 11(10): e1005617
LOC_Os10g33250	OsGL1-5	0.312084	0.323372	-0.0284743	0.930002	Plant Molecular Biology, 2009, 70(4): 443-456
LOC_Os10g35720	OsGRXS17	NA	NA	NA	NA	Scientific Reports , 2017, 7(1): 15950
LOC_Os10g39810	OsGL1-10	NA	NA	NA	NA	Plant Molecular Biology, 2009, 70(4): 443-456
LOC_Os11g03300	OsNAC10	-0.195804	0.542874	-0.230769	0.470906	Plant Physiology, 2010, 153(1): 185-197
LOC_Os11g05160	OsAHL1	0.218357	0.495367	-0.202797	0.5281	Scientific Reports, 2016, 6: 30264
LOC_Os11g05640	OsZIP-2a	0	1	-0.265734	0.403977	The Journal of Biological Chemistry, 1996, 271(49): 31296-31305
LOC_Os11g06720	ASR1	-0.72028	0.0110205	0.818182	0.0020272	Molecules and Cells, 2012, 33(3): 285-293
LOC_Os11g08210	OsNAC5	0.125874	0.699712	-0.230769	0.470906	Plant Biotechnology Journal, 2013, 11(1): 101-114
LOC_Os11g32520	OsGH3.13	NA	NA	NA	NA	Plant Physiology, 2009, 151(4): 1889-1901
LOC_Os11g48020	OsGL1-11	-0.034965	0.921184	-0.384615	0.218387	Plant Molecular Biology, 2009, 70(4): 443-456
LOC_Os12g36830	RSOsPR10	0.629371	0.0323947	-0.657343	0.0239811	Plant Cell Tissue & Organ Culture , 2016: 1-12
LOC_Os12g38180	OsHSP23.7	-0.181818	0.572958	-0.286713	0.366408	Journal of Plant Physiology, 2012, 169(6): 628-635
LOC_Os12g39400	ZFP252	0.268292	0.399151	-0.657343	0.0239811	FEBS Letters, 2008, 582(7): 1037-1043
LOC_Os12g39630	SAPK9	NA	NA	NA	NA	BMC Plant Biology , 2016, 16(1): 158
LOC_Os12g41680	OMTN3	-0.307692	0.330863	-0.020979	0.956169	Journal of Experimental Botany, 2014, 65(8): 2119-2135

## Sheet: Table S4
Table S4. Number of enriched GOBPs by upregulated and downregulated DRGs in various classifications of biological processes. Number in shade indicates the GO classification preferred by upregulated or downregulated DRGs.
GO classification	Count		Percentage
	Upregulated	Downregulated	Upregulated	Downregulated
metabolic process	91	110	0.469072	0.601093
cellular process	82	98	0.42268	0.535519
carbohydrate metabolic process	25	7	0.128866	0.0382514
transport	24	15	0.123711	0.0819672
biosynthetic process	23	34	0.118557	0.185792
response to abiotic stimulus	20	5	0.103093	0.0273224
response to stress	12	10	0.0618557	0.0546448
catabolic process	10	4	0.0515464	0.0218579
secondary metabolic process	9	3	0.0463918	0.0163934
cellular component organization and biogenesis	7	0	0.0360825	0
cell homeostasis	7	0	0.0360825	0
lipid metabolic process	7	8	0.0360825	0.0437158
response to endogenous stimulus	5	5	0.0257732	0.0273224
response to biotic stimulus	4	7	0.0206186	0.0382514
response to external stimulus	4	13	0.0206186	0.0710383
nucleobase, nucleoside, nucleotide and nucleic acid metabolic process	4	23	0.0206186	0.125683
protein metabolic process	3	6	0.0154639	0.0327869
protein modification process	2	3	0.0103093	0.0163934
signal transduction	1	1	0.00515464	0.00546448
cell communication	1	6	0.00515464	0.0327869
generation of precursor metabolites and energy	1	7	0.00515464	0.0382514
photosynthesis	1	4	0.00515464	0.0218579
response to extracellular stimulus	0	5	0	0.0273224
cell death	0	4	0	0.0218579
reproduction	0	1	0	0.00546448
electron transport	0	1	0	0.00546448
pollen-pistil interaction	0	1	0	0.00546448
pollination	0	1	0	0.00546448
Overal	194	183	1	1

## Sheet: Table S5
Table S5. Correlations of fold changes from common drought-responsive genes between tolerant and susceptible groups during drought.
Gene_ID	r value	P value
LOC_Os07g37400	-0.992587	0.000765316
LOC_Os01g09300	-0.943154	0.0161304
LOC_Os07g03710	-0.927679	0.023092
LOC_Os03g41390	-0.900461	0.0371305
LOC_Os11g24070	-0.891007	0.0424819
LOC_Os09g28690	-0.885893	0.0454701
LOC_Os08g10290	-0.854206	0.0653445
LOC_Os04g06520	-0.845891	0.0709206
LOC_Os04g38790	-0.842462	0.0732613
LOC_Os01g25760	-0.798967	0.104878
LOC_Os02g35490	-0.78215	0.117989
LOC_Os01g41750	-0.772995	0.125319
LOC_Os07g41410	-0.766661	0.130466
LOC_Os03g46060	-0.764339	0.132368
LOC_Os11g30210	-0.763405	0.133136
LOC_Os05g50310	-0.760285	0.135709
LOC_Os12g10600	-0.752447	0.142237
LOC_Osp1g00240	-0.745147	0.148398
LOC_Os02g27130	-0.744125	0.149266
LOC_Os08g25839	-0.73437	0.15763
LOC_Os01g22370	-0.730403	0.161069
LOC_Os01g04050	-0.728207	0.162983
LOC_Os06g05440	-0.711085	0.178119
LOC_Os01g45520	-0.708389	0.180536
LOC_Os05g35930	-0.68341	0.203374
LOC_Os10g31330	-0.683404	0.20338
LOC_Os04g33310	-0.677543	0.208848
LOC_Os08g41960	-0.666193	0.219552
LOC_Os11g47000	-0.660591	0.224889
LOC_Os01g15750	-0.659611	0.225826
LOC_Os01g42330	-0.6439	0.240997
LOC_Os12g09720	-0.63503	0.24968
LOC_Os04g03850	-0.633952	0.25074
LOC_Os04g13140	-0.627396	0.257218
LOC_Os08g39660	-0.626613	0.257995
LOC_Os04g57850	-0.621495	0.263087
LOC_Os03g52380	-0.61959	0.264989
LOC_Os10g10130	-0.607693	0.276949
LOC_Os10g35950	-0.606564	0.278091
LOC_Os02g48210	-0.602699	0.282011
LOC_Os01g36720	-0.602275	0.282443
LOC_Os08g35490	-0.584553	0.300603
LOC_Os05g20460	-0.581146	0.304128
LOC_Os03g59225	-0.579682	0.305647
LOC_Os07g46990	-0.577293	0.308128
LOC_Os09g38090	-0.565024	0.32095
LOC_Os06g43350	-0.564626	0.321368
LOC_Osm1g00520	-0.56073	0.325469
LOC_Os08g08430	-0.5603	0.325923
LOC_Os04g27790	-0.546927	0.340102
LOC_Os04g43380	-0.546863	0.34017
LOC_Os08g26840	-0.546602	0.340448
LOC_Os04g53780	-0.540795	0.346654
LOC_Os01g72370	-0.540209	0.347281
LOC_Os05g04510	-0.539836	0.347682
LOC_Os04g43820	-0.539673	0.347855
LOC_Os09g04680	-0.538377	0.349245
LOC_Os07g15460	-0.537216	0.350492
LOC_Os12g07640	-0.530197	0.35805
LOC_Os01g23230	-0.526553	0.361989
LOC_Os04g01320	-0.522805	0.366052
LOC_Os08g38900	-0.517965	0.371313
LOC_Os02g12080	-0.501483	0.389368
LOC_Os07g40690	-0.497303	0.393979
LOC_Osm1g00580	-0.495884	0.395547
LOC_Os01g64100	-0.489539	0.402577
LOC_Os03g11380	-0.48791	0.404386
LOC_Os04g52614	-0.48733	0.405031
LOC_Os01g02780	-0.486413	0.406051
LOC_Os12g31410	-0.474329	0.419546
LOC_Os12g43450	-0.466452	0.428395
LOC_Os04g53120	-0.465406	0.429574
LOC_Os01g53370	-0.46183	0.433608
LOC_Os07g34070	-0.460994	0.434552
LOC_Os12g42650	-0.448957	0.4482
LOC_Os09g01000	-0.446942	0.450494
LOC_Os02g11705	-0.440787	0.457516
LOC_Os04g03050	-0.434008	0.465278
LOC_Os12g22145	-0.430418	0.469401
LOC_Os08g34280	-0.428107	0.472057
LOC_Os01g49370	-0.42713	0.473183
LOC_Os03g25850	-0.423101	0.477825
LOC_Os05g05040	-0.412022	0.490643
LOC_Os12g33958	-0.402549	0.501659
LOC_Os01g09010	-0.395768	0.509575
LOC_Os03g08100	-0.380737	0.527212
LOC_Os05g02220	-0.374756	0.534262
LOC_Os03g30300	-0.370834	0.538896
LOC_Os02g09359	-0.370764	0.538979
LOC_Os09g09540	-0.369025	0.541036
LOC_Os03g12790	-0.366662	0.543833
LOC_Os11g44750	-0.362111	0.54923
LOC_Os04g15920	-0.361753	0.549655
LOC_Os04g32850	-0.36088	0.550691
LOC_Os06g12940	-0.358285	0.553774
LOC_Os10g40559	-0.353191	0.559835
LOC_Os07g24230	-0.346268	0.568094
LOC_Os04g32740	-0.344651	0.570026
LOC_Os10g06630	-0.339257	0.57648
LOC_Os09g21710	-0.337236	0.578901
LOC_Os03g21710	-0.33524	0.581295
LOC_Os07g39680	-0.329583	0.588088
LOC_Os08g06100	-0.328845	0.588975
LOC_Os08g13420	-0.32854	0.589342
LOC_Os10g30880	-0.325237	0.593317
LOC_Os10g38110	-0.32301	0.595999
LOC_Os07g42960	-0.322158	0.597026
LOC_Os12g43410	-0.317911	0.602149
LOC_Os09g36940	-0.317243	0.602955
LOC_Os02g41630	-0.315877	0.604605
LOC_Os05g03960	-0.315753	0.604754
LOC_Os09g08910	-0.31387	0.60703
LOC_Os03g08110	-0.313674	0.607268
LOC_Os02g41650	-0.312321	0.608904
LOC_Os06g13180	-0.311587	0.609792
LOC_Os06g38970	-0.309319	0.612536
LOC_Os05g05680	-0.307906	0.614248
LOC_Os09g31130	-0.307434	0.61482
LOC_Os03g19070	-0.307431	0.614824
LOC_Os07g31884	-0.306336	0.61615
LOC_Os10g41692	-0.303505	0.619583
LOC_Os01g66720	-0.300892	0.622754
LOC_Os02g48710	-0.300181	0.623618
LOC_Os07g01310	-0.296219	0.628433
LOC_Os02g26430	-0.292761	0.63264
LOC_Os01g66830	-0.292615	0.632818
LOC_Os04g50700	-0.291429	0.634263
LOC_Os12g43750	-0.290779	0.635055
LOC_Os01g12810	-0.289569	0.636529
LOC_Os03g01930	-0.284584	0.642608
LOC_Os05g40700	-0.268841	0.66187
LOC_Os07g18240	-0.267514	0.663498
LOC_Os02g36210	-0.263143	0.668864
LOC_Os03g44740	-0.261518	0.670861
LOC_Os12g02370	-0.25616	0.67745
LOC_Os06g13320	-0.255484	0.678282
LOC_Os01g22352	-0.254975	0.678908
LOC_Os01g71280	-0.246692	0.689117
LOC_Os02g42810	-0.246082	0.68987
LOC_Os04g16844	-0.24357	0.692972
LOC_Os09g31190	-0.237714	0.700208
LOC_Os12g26880	-0.23742	0.700572
LOC_Os12g44230	-0.223473	0.717852
LOC_Os02g48640	-0.216464	0.726557
LOC_Os07g41310	-0.214559	0.728926
LOC_Os08g31860	-0.21242	0.731586
LOC_Os06g39330	-0.210778	0.73363
LOC_Os02g45830	-0.198316	0.749161
LOC_Os04g18090	-0.193274	0.755457
LOC_Os04g39290	-0.192849	0.755988
LOC_Os03g22634	-0.192488	0.756438
LOC_Os08g04500	-0.191889	0.757188
LOC_Os07g49114	-0.190814	0.75853
LOC_Os01g66500	-0.187737	0.762378
LOC_Os01g09050	-0.187111	0.76316
LOC_Os07g36544	-0.183048	0.768244
LOC_Os07g34620	-0.182995	0.76831
LOC_Os02g32980	-0.182552	0.768865
LOC_Os05g50560	-0.178737	0.773643
LOC_Os06g45950	-0.171583	0.782611
LOC_Os02g02930	-0.170955	0.783398
LOC_Os01g73490	-0.169237	0.785553
LOC_Os01g13480	-0.168054	0.787038
LOC_Os01g63190	-0.166181	0.789389
LOC_Os04g41050	-0.163032	0.793344
LOC_Os03g20210	-0.162558	0.79394
LOC_Os09g28440	-0.161565	0.795187
LOC_Os09g23300	-0.155558	0.802739
LOC_Os12g12130	-0.154284	0.804342
LOC_Os03g46070	-0.150626	0.808945
LOC_Os08g31850	-0.149681	0.810135
LOC_Os11g04140	-0.142755	0.818858
LOC_Os02g34940	-0.142086	0.819701
LOC_Os07g46800	-0.141046	0.821012
LOC_Os03g10150	-0.13993	0.822419
LOC_Os09g27750	-0.139373	0.823121
LOC_Os09g11460	-0.136735	0.826448
LOC_Os04g11820	-0.13631	0.826983
LOC_Os03g08310	-0.136202	0.82712
LOC_Os09g10054	-0.136135	0.827205
LOC_Os09g31360	-0.135213	0.828368
LOC_Os02g52190	-0.13462	0.829116
LOC_Os07g35880	-0.133045	0.831103
LOC_Os01g54270	-0.127036	0.838689
LOC_Os10g42780	-0.126293	0.839627
LOC_Os10g11889	-0.125574	0.840535
LOC_Os12g05690	-0.119708	0.847948
LOC_Os01g73170	-0.11696	0.851422
LOC_Os09g29820	-0.116286	0.852275
LOC_Os09g32550	-0.114446	0.854602
LOC_Os08g37370	-0.11292	0.856532
LOC_Os12g05260	-0.111157	0.858762
LOC_Os11g41034	-0.109593	0.860742
LOC_Os03g05880	-0.10915	0.861302
LOC_Os10g33040	-0.108295	0.862385
LOC_Os12g25090	-0.104742	0.866883
LOC_Os02g08100	-0.101398	0.871117
LOC_Os01g43720	-0.0976568	0.875857
LOC_Os01g10580	-0.0969368	0.87677
LOC_Os03g56270	-0.0966224	0.877168
LOC_Os04g23440	-0.0961818	0.877727
LOC_Os02g09390	-0.0922039	0.882769
LOC_Os04g01710	-0.0906548	0.884733
LOC_Os05g45700	-0.0822278	0.895422
LOC_Os01g65630	-0.080672	0.897397
LOC_Os06g25010	-0.0803918	0.897752
LOC_Os03g30470	-0.0790251	0.899487
LOC_Os04g26870	-0.0762624	0.902994
LOC_Os03g09250	-0.0749787	0.904624
LOC_Os03g55770	-0.0721848	0.908171
LOC_Os03g56370	-0.0716292	0.908877
LOC_Os09g28210	-0.0677925	0.91375
LOC_Os02g18150	-0.0667788	0.915038
LOC_Os07g06700	-0.0664798	0.915418
LOC_Os03g60090	-0.0662207	0.915747
LOC_Os01g70200	-0.0620674	0.921024
LOC_Os01g13390	-0.050629	0.935565
LOC_Os11g16550	-0.0489975	0.937639
LOC_Os09g28660	-0.0447481	0.943044
LOC_Os03g20600	-0.0410267	0.947778
LOC_Os04g01310	-0.0400305	0.949045
LOC_Os05g47810	-0.0396777	0.949494
LOC_Os01g08440	-0.0384279	0.951084
LOC_Os01g46610	-0.0343686	0.956249
LOC_Os01g01660	-0.0332982	0.957611
LOC_Os10g37710	-0.0245707	0.968719
LOC_Os04g49210	-0.0220009	0.97199
LOC_Os01g08460	-0.0200669	0.974452
LOC_Os05g12040	-0.0194504	0.975237
LOC_Os06g11240	-0.0186904	0.976204
LOC_Os06g34070	-0.0175854	0.977611
LOC_Os01g12770	-0.0147202	0.981258
LOC_Os01g71740	-0.0134442	0.982883
LOC_Os01g37410	-0.0128846	0.983595
LOC_Os11g44680	-0.0091692	0.988326
LOC_Os05g06920	-0.00898295	0.988563
LOC_Os04g43800	-0.00744459	0.990521
LOC_Os03g03790	-0.00695855	0.99114
LOC_Os04g41500	-0.00642092	0.991825
LOC_Os01g47570	-0.00511658	0.993485
LOC_Os12g05420	-0.00193642	0.997534
LOC_Os01g45914	0.00480364	0.993884
LOC_Os10g38870	0.00662096	0.99157
LOC_Os10g21212	0.00706649	0.991003
LOC_Os04g43400	0.00817229	0.989595
LOC_Os03g42810	0.0106455	0.986446
LOC_Os11g22350	0.0110733	0.985901
LOC_Os10g21310	0.0119961	0.984726
LOC_Os11g47290	0.0155499	0.980202
LOC_Os01g57962	0.0164181	0.979097
LOC_Os10g21266	0.0168371	0.978563
LOC_Os02g58100	0.0203228	0.974126
LOC_Os04g03810	0.025702	0.967279
LOC_Os08g15710	0.0265997	0.966136
LOC_Os04g24510	0.0271595	0.965424
LOC_Os05g03130	0.0292113	0.962812
LOC_Os01g02360	0.0293403	0.962648
LOC_Os06g49470	0.033074	0.957897
LOC_Os07g46420	0.0332817	0.957632
LOC_Os07g09800	0.0362289	0.953882
LOC_Os01g12600	0.0368988	0.95303
LOC_Os06g39708	0.0369997	0.952901
LOC_Os02g45390	0.0378469	0.951823
LOC_Os03g05470	0.0384279	0.951084
LOC_Os04g34290	0.0384551	0.951049
LOC_Os02g24636	0.0399057	0.949204
LOC_Os02g24642	0.0419257	0.946634
LOC_Os09g00999	0.0421178	0.94639
LOC_Os12g36910	0.0431617	0.945062
LOC_Os12g32750	0.0433441	0.94483
LOC_Os12g17430	0.0443114	0.943599
LOC_Os07g18990	0.0458657	0.941623
LOC_Os11g36400	0.0468745	0.940339
LOC_Os05g49100	0.04704	0.940129
LOC_Os01g57964	0.0471523	0.939986
LOC_Os03g07870	0.0476718	0.939325
LOC_Os05g20440	0.0482648	0.938571
LOC_Os12g32760	0.0491869	0.937398
LOC_Os06g05740	0.0532751	0.9322
LOC_Os03g17680	0.0535972	0.931791
LOC_Os02g35000	0.0561061	0.928601
LOC_Os09g34230	0.0564961	0.928105
LOC_Os11g37230	0.0588468	0.925117
LOC_Os07g43570	0.0607719	0.92267
LOC_Os03g45450	0.0619615	0.921159
LOC_Os05g35290	0.0619834	0.921131
LOC_Os03g56250	0.0632904	0.91947
LOC_Os06g29730	0.067303	0.914372
LOC_Os01g28450	0.0680443	0.91343
LOC_Os10g25565	0.0696668	0.911369
LOC_Os01g50460	0.070236	0.910646
LOC_Os11g03300	0.0716317	0.908874
LOC_Os02g56250	0.0726273	0.907609
LOC_Os11g15624	0.0737939	0.906128
LOC_Os10g41550	0.0738156	0.9061
LOC_Os04g24804	0.0738656	0.906037
LOC_Os06g07200	0.0752403	0.904292
LOC_Os12g34094	0.0752536	0.904275
LOC_Os10g41689	0.0767762	0.902342
LOC_Os05g08860	0.0770532	0.90199
LOC_Os01g16910	0.077134	0.901887
LOC_Os05g20020	0.0772035	0.901799
LOC_Os11g47980	0.0776869	0.901186
LOC_Os02g24632	0.0779412	0.900863
LOC_Os10g38234	0.0785989	0.900028
LOC_Os07g38250	0.0786734	0.899933
LOC_Os09g19500	0.0800011	0.898248
LOC_Os10g21248	0.080308	0.897859
LOC_Os10g21250	0.0818993	0.895839
LOC_Os08g34580	0.0837635	0.893474
LOC_Os01g41420	0.0846471	0.892353
LOC_Os10g21326	0.0847203	0.89226
LOC_Os01g57968	0.0855025	0.891268
LOC_Os11g29380	0.0886791	0.887238
LOC_Os10g21290	0.0933639	0.881298
LOC_Os03g45250	0.0938657	0.880662
LOC_Os07g48800	0.0957141	0.878319
LOC_Os04g08550	0.0958895	0.878097
LOC_Os03g25869	0.0964328	0.877409
LOC_Os12g38150	0.100648	0.872067
LOC_Os04g38390	0.101232	0.871328
LOC_Os01g52330	0.10357	0.868366
LOC_Os04g54800	0.103893	0.867957
LOC_Os01g09220	0.104853	0.866741
LOC_Os03g11440	0.105464	0.865969
LOC_Os10g34920	0.106021	0.865263
LOC_Os10g38229	0.108158	0.862558
LOC_Os01g51540	0.109074	0.861398
LOC_Os01g57960	0.110216	0.859953
LOC_Os02g09490	0.114312	0.854771
LOC_Os04g16722	0.118932	0.848928
LOC_Os02g24634	0.119924	0.847675
LOC_Os04g16874	0.121043	0.84626
LOC_Os09g27010	0.122718	0.844143
LOC_Os10g25150	0.123058	0.843714
LOC_Os08g35420	0.123655	0.84296
LOC_Os02g56120	0.125509	0.840618
LOC_Os11g43860	0.126795	0.838994
LOC_Os09g19510	0.127173	0.838516
LOC_Os04g30930	0.127384	0.83825
LOC_Os11g01330	0.128533	0.836799
LOC_Os03g57200	0.128783	0.836482
LOC_Os08g37930	0.129298	0.835832
LOC_Os08g02360	0.129438	0.835655
LOC_Os01g04580	0.131875	0.83258
LOC_Osp1g00600	0.132087	0.832312
LOC_Os09g27820	0.135418	0.828109
LOC_Os11g07440	0.139826	0.82255
LOC_Os04g11970	0.145529	0.815362
LOC_Os04g41620	0.146717	0.813867
LOC_Os01g72080	0.148059	0.812176
LOC_Os11g40810	0.149078	0.810893
LOC_Os11g22449	0.15011	0.809594
LOC_Os06g14180	0.150222	0.809453
LOC_Os09g34330	0.152347	0.806779
LOC_Os12g36850	0.156471	0.801591
LOC_Os01g57942	0.157299	0.80055
LOC_Os07g26660	0.158132	0.799503
LOC_Os05g47770	0.158218	0.799395
LOC_Os04g51160	0.158712	0.798773
LOC_Osp1g00280	0.159149	0.798224
LOC_Os04g05650	0.159212	0.798145
LOC_Os11g40840	0.159409	0.797897
LOC_Os04g52310	0.160807	0.79614
LOC_Os02g40010	0.163207	0.793125
LOC_Os07g48770	0.163208	0.793124
LOC_Os07g39030	0.166506	0.788982
LOC_Os03g58300	0.169924	0.784692
LOC_Os07g15930	0.172763	0.78113
LOC_Os01g71350	0.173541	0.780155
LOC_Os10g31864	0.174735	0.778658
LOC_Os08g15296	0.175291	0.777961
LOC_Os07g03910	0.177238	0.77552
LOC_Os12g28015	0.178711	0.773676
LOC_Os01g22910	0.179163	0.773109
LOC_Os02g35210	0.179847	0.772253
LOC_Os07g43925	0.180009	0.772049
LOC_Os07g44330	0.182627	0.768771
LOC_Os03g38590	0.185736	0.764881
LOC_Os08g07720	0.186669	0.763713
LOC_Os02g41670	0.188001	0.762047
LOC_Os01g68060	0.189003	0.760795
LOC_Os04g16872	0.193156	0.755604
LOC_Os03g59670	0.193168	0.755589
LOC_Os01g04250	0.19392	0.754649
LOC_Os02g29510	0.19516	0.753102
LOC_Os07g39114	0.195221	0.753025
LOC_Os03g42830	0.196079	0.751953
LOC_Os01g62670	0.198359	0.749108
LOC_Os05g09020	0.198592	0.748817
LOC_Os07g04820	0.198725	0.74865
LOC_Os10g21190	0.202258	0.744244
LOC_Os01g57945	0.204138	0.7419
LOC_Os11g42490	0.205879	0.739731
LOC_Os05g41950	0.206004	0.739575
LOC_Os11g44660	0.206778	0.73861
LOC_Os10g36580	0.207288	0.737975
LOC_Os02g46460	0.211351	0.732917
LOC_Os12g34124	0.211452	0.732791
LOC_Os02g53850	0.211656	0.732537
LOC_Os10g21230	0.212819	0.73109
LOC_Os10g34910	0.215382	0.727903
LOC_Os11g02440	0.216993	0.7259
LOC_Os04g27340	0.218567	0.723944
LOC_Os06g04240	0.218769	0.723693
LOC_Os11g12320	0.219454	0.722842
LOC_Os03g17174	0.222168	0.719472
LOC_Os10g21192	0.226863	0.713646
LOC_Os12g16540	0.228879	0.711147
LOC_Os08g09780	0.229763	0.710051
LOC_Os08g44360	0.230376	0.709291
LOC_Os01g07280	0.230718	0.708868
LOC_Os03g15780	0.23149	0.707912
LOC_Os01g37590	0.231529	0.707864
LOC_Os10g38238	0.231977	0.707309
LOC_Os11g21804	0.23217	0.707069
LOC_Os09g26780	0.234205	0.70455
LOC_Os03g29850	0.236254	0.702014
LOC_Os10g36924	0.238505	0.69923
LOC_Os06g09980	0.240812	0.696378
LOC_Os06g32610	0.243387	0.693197
LOC_Os10g21236	0.244587	0.691716
LOC_Os01g71340	0.245648	0.690406
LOC_Os01g49830	0.245686	0.690359
LOC_Os12g01570	0.245786	0.690235
LOC_Os03g56090	0.246686	0.689125
LOC_Os11g30760	0.246815	0.688966
LOC_Os06g46950	0.248126	0.687348
LOC_Os01g04360	0.250007	0.685029
LOC_Os01g21120	0.250119	0.684891
LOC_Os06g20790	0.25227	0.68224
LOC_Os04g41380	0.255571	0.678174
LOC_Os01g36240	0.255937	0.677724
LOC_Os11g42510	0.256187	0.677417
LOC_Osm1g00400	0.256306	0.67727
LOC_Os11g35500	0.257507	0.675792
LOC_Os11g29790	0.25755	0.675739
LOC_Os07g48050	0.25835	0.674755
LOC_Os05g26820	0.263301	0.66867
LOC_Os04g44250	0.263385	0.668567
LOC_Os12g07210	0.264475	0.667228
LOC_Os01g58049	0.265021	0.666558
LOC_Os05g25640	0.265331	0.666177
LOC_Os02g03020	0.265344	0.66616
LOC_Os05g35500	0.266283	0.665009
LOC_Os06g46284	0.266654	0.664553
LOC_Os10g39880	0.268655	0.662098
LOC_Os07g09670	0.268853	0.661855
LOC_Os11g12330	0.269166	0.661471
LOC_Os01g05870	0.271226	0.658947
LOC_Os04g57200	0.271381	0.658756
LOC_Os09g28354	0.275387	0.65385
LOC_Os07g02120	0.276136	0.652934
LOC_Os01g15530	0.276673	0.652277
LOC_Os04g12530	0.278199	0.65041
LOC_Os05g13360	0.278373	0.650197
LOC_Os07g11330	0.279444	0.648887
LOC_Os02g15110	0.279505	0.648812
LOC_Os06g16640	0.280864	0.647152
LOC_Os07g43800	0.282613	0.645015
LOC_Os12g34054	0.282974	0.644574
LOC_Os04g16745	0.283118	0.644398
LOC_Os06g21110	0.284716	0.642447
LOC_Os05g12320	0.285655	0.641301
LOC_Os06g49120	0.287676	0.638836
LOC_Os01g74040	0.290005	0.635997
LOC_Os04g16770	0.291523	0.634147
LOC_Os05g38880	0.292217	0.633303
LOC_Os09g36320	0.292705	0.632708
LOC_Os12g41720	0.293834	0.631335
LOC_Os02g50460	0.294224	0.63086
LOC_Os01g16750	0.295947	0.628763
LOC_Os10g41230	0.296911	0.627591
LOC_Os10g31780	0.298037	0.626223
LOC_Os09g38130	0.298282	0.625925
LOC_Os02g13800	0.298395	0.625788
LOC_Os06g41090	0.298596	0.625544
LOC_Os01g53390	0.300033	0.623798
LOC_Os06g08460	0.301091	0.622513
LOC_Os04g53800	0.303846	0.61917
LOC_Os07g32010	0.304167	0.618779
LOC_Os06g03740	0.304379	0.618522
LOC_Os01g41720	0.304748	0.618075
LOC_Os02g48170	0.305096	0.617654
LOC_Os02g41954	0.305826	0.616768
LOC_Os09g35630	0.306475	0.615982
LOC_Os01g09570	0.306831	0.61555
LOC_Os07g02440	0.307902	0.614253
LOC_Os01g50420	0.308527	0.613496
LOC_Os03g19370	0.308884	0.613063
LOC_Os06g47910	0.309081	0.612824
LOC_Os09g28060	0.309236	0.612638
LOC_Osm1g00550	0.309236	0.612637
LOC_Os02g01280	0.309468	0.612355
LOC_Os12g41680	0.309939	0.611786
LOC_Os01g59100	0.310665	0.610908
LOC_Osp1g00260	0.313203	0.607836
LOC_Os01g11660	0.313738	0.60719
LOC_Os05g47960	0.314153	0.606688
LOC_Os10g39030	0.315224	0.605393
LOC_Os06g44190	0.315428	0.605147
LOC_Os11g11970	0.316594	0.603739
LOC_Os01g52170	0.316982	0.60327
LOC_Os01g12000	0.318971	0.60087
LOC_Os03g53400	0.320058	0.599558
LOC_Os02g09510	0.320174	0.599418
LOC_Os01g70080	0.320774	0.598694
LOC_Os02g46660	0.321728	0.597544
LOC_Os01g03680	0.322289	0.596868
LOC_Os01g45900	0.322893	0.59614
LOC_Os03g22790	0.324256	0.594498
LOC_Os10g38090	0.326485	0.591814
LOC_Os08g45190	0.327792	0.590241
LOC_Os09g35010	0.330538	0.58694
LOC_Os04g44750	0.330795	0.586631
LOC_Os06g03830	0.330842	0.586574
LOC_Os07g28480	0.332461	0.58463
LOC_Os11g11890	0.333004	0.583978
LOC_Os05g37930	0.333365	0.583545
LOC_Os02g36570	0.333459	0.583432
LOC_Os03g11510	0.335578	0.580889
LOC_Os07g38290	0.335808	0.580614
LOC_Os11g01590	0.338014	0.577969
LOC_Os02g47130	0.338469	0.577423
LOC_Os09g34214	0.340359	0.57516
LOC_Os12g36880	0.342153	0.573013
LOC_Os03g17700	0.343949	0.570865
LOC_Os10g38196	0.344276	0.570474
LOC_Os03g13300	0.344509	0.570195
LOC_Os10g17260	0.34678	0.567482
LOC_Os01g64660	0.350069	0.563558
LOC_Os02g35329	0.350312	0.563267
LOC_Os06g43250	0.353216	0.559806
LOC_Os01g42860	0.353437	0.559543
LOC_Os05g33940	0.354302	0.558512
LOC_Os10g21244	0.354381	0.558419
LOC_Os05g24650	0.354402	0.558394
LOC_Os10g21324	0.355728	0.556816
LOC_Os12g34154	0.355887	0.556626
LOC_Os12g14440	0.358118	0.553972
LOC_Os07g35180	0.359037	0.55288
LOC_Os09g30130	0.36025	0.55144
LOC_Os06g39050	0.360847	0.55073
LOC_Os03g07600	0.362746	0.548477
LOC_Os03g13050	0.362934	0.548253
LOC_Os10g39710	0.363182	0.547959
LOC_Os05g30340	0.36322	0.547914
LOC_Os09g36700	0.363624	0.547435
LOC_Os03g49720	0.36415	0.546811
LOC_Os03g08900	0.364746	0.546104
LOC_Os07g22930	0.365191	0.545577
LOC_Os07g12630	0.365618	0.545071
LOC_Os12g42540	0.36574	0.544927
LOC_Os09g27580	0.366465	0.544067
LOC_Os11g02540	0.366771	0.543704
LOC_Os12g24650	0.366952	0.543491
LOC_Os08g02180	0.367333	0.543039
LOC_Os05g06399	0.368978	0.541091
LOC_Os08g32520	0.37029	0.539539
LOC_Os10g14920	0.370499	0.539293
LOC_Os01g65902	0.371017	0.53868
LOC_Os11g03484	0.371718	0.537851
LOC_Os10g25060	0.371744	0.53782
LOC_Os07g04560	0.371988	0.537532
LOC_Os07g49360	0.374896	0.534098
LOC_Os07g15940	0.375005	0.533968
LOC_Os02g36880	0.375696	0.533154
LOC_Os02g32760	0.376504	0.5322
LOC_Os01g53294	0.377108	0.531488
LOC_Os02g17000	0.378922	0.52935
LOC_Os04g38920	0.379547	0.528613
LOC_Os10g42020	0.379979	0.528104
LOC_Os01g12740	0.380247	0.527788
LOC_Os02g33330	0.381761	0.526006
LOC_Os01g02840	0.382038	0.52568
LOC_Os03g20370	0.382052	0.525664
LOC_Os12g39110	0.382155	0.525543
LOC_Os01g03320	0.382281	0.525395
LOC_Os01g17390	0.384059	0.523303
LOC_Os03g52410	0.384396	0.522907
LOC_Os06g02144	0.384948	0.522259
LOC_Os01g55240	0.38557	0.521528
LOC_Os07g03025	0.385587	0.521508
LOC_Os01g05430	0.385602	0.521491
LOC_Os08g28170	0.386317	0.52065
LOC_Os03g55020	0.387051	0.519788
LOC_Os01g58280	0.387057	0.519781
LOC_Os09g38080	0.387487	0.519276
LOC_Os04g45890	0.388554	0.518024
LOC_Os09g38920	0.388863	0.517662
LOC_Os09g24970	0.390174	0.516125
LOC_Os02g37160	0.391277	0.514832
LOC_Os02g58270	0.395754	0.509591
LOC_Os05g43930	0.395798	0.50954
LOC_Os01g11600	0.396494	0.508726
LOC_Os01g35330	0.396985	0.508153
LOC_Os05g39150	0.398693	0.506157
LOC_Os05g37470	0.39898	0.505822
LOC_Os07g26110	0.400796	0.503702
LOC_Os08g04830	0.401024	0.503437
LOC_Os12g36860	0.401947	0.502361
LOC_Os09g25070	0.403187	0.500916
LOC_Os06g41770	0.403497	0.500554
LOC_Os01g04460	0.404298	0.499621
LOC_Os07g31870	0.404614	0.499253
LOC_Os07g43540	0.405965	0.497681
LOC_Os06g37010	0.407006	0.49647
LOC_Os01g71760	0.410614	0.492277
LOC_Os01g47370	0.411413	0.49135
LOC_Os03g22050	0.411494	0.491256
LOC_Os03g29190	0.41208	0.490576
LOC_Os07g48830	0.412215	0.49042
LOC_Os10g41100	0.413588	0.488828
LOC_Os12g44370	0.413817	0.488562
LOC_Os12g05990	0.414594	0.487662
LOC_Os09g32670	0.414712	0.487524
LOC_Os04g12499	0.415234	0.48692
LOC_Os07g37420	0.415665	0.48642
LOC_Os01g58150	0.416103	0.485913
LOC_Os07g07930	0.419246	0.482277
LOC_Os09g30454	0.421064	0.480177
LOC_Os04g34000	0.421164	0.480061
LOC_Os05g04584	0.421853	0.479266
LOC_Os03g51530	0.422417	0.478615
LOC_Os01g40280	0.422687	0.478303
LOC_Os03g56930	0.422855	0.478109
LOC_Os07g31650	0.423187	0.477726
LOC_Osp1g00110	0.424291	0.476453
LOC_Os06g28050	0.424568	0.476133
LOC_Os11g02520	0.424619	0.476075
LOC_Os07g32630	0.425676	0.474857
LOC_Os01g38610	0.427269	0.473023
LOC_Os10g38730	0.427574	0.472672
LOC_Os04g56100	0.427711	0.472513
LOC_Os01g72170	0.42775	0.472469
LOC_Os07g34940	0.427806	0.472404
LOC_Osm1g00440	0.428011	0.472168
LOC_Os07g30960	0.428387	0.471736
LOC_Os08g07730	0.429349	0.47063
LOC_Os11g31540	0.429594	0.470348
LOC_Os05g38264	0.429795	0.470116
LOC_Os07g46852	0.429886	0.470012
LOC_Os11g36500	0.430907	0.468838
LOC_Os04g43840	0.432232	0.467317
LOC_Os05g36930	0.433263	0.466133
LOC_Os01g23880	0.434458	0.464762
LOC_Os12g12090	0.435011	0.464128
LOC_Os07g39910	0.43599	0.463006
LOC_Os01g24480	0.438707	0.459895
LOC_Os02g37290	0.439995	0.458422
LOC_Os01g07530	0.440345	0.458022
LOC_Os05g07810	0.442127	0.455986
LOC_Os02g51760	0.442782	0.455238
LOC_Os09g30411	0.442941	0.455056
LOC_Os10g38740	0.443445	0.454481
LOC_Os03g55430	0.443811	0.454063
LOC_Os07g46520	0.443888	0.453976
LOC_Os10g41420	0.443893	0.45397
LOC_Os02g58310	0.444265	0.453546
LOC_Osp1g00420	0.444942	0.452773
LOC_Os03g11734	0.445656	0.45196
LOC_Os01g66650	0.446446	0.451059
LOC_Os03g59320	0.447012	0.450415
LOC_Os01g71670	0.447738	0.449588
LOC_Os03g59430	0.449882	0.447148
LOC_Os08g37030	0.45034	0.446628
LOC_Os10g21268	0.45128	0.445559
LOC_Os08g40850	0.451449	0.445368
LOC_Os02g06840	0.451465	0.445349
LOC_Os01g65700	0.451946	0.444803
LOC_Os02g42430	0.453464	0.44308
LOC_Os01g60450	0.455191	0.44112
LOC_Os08g04840	0.455352	0.440937
LOC_Os06g41040	0.45674	0.439366
LOC_Os05g42080	0.456872	0.439216
LOC_Os03g61090	0.457612	0.438377
LOC_Os12g10580	0.457705	0.438272
LOC_Os01g71720	0.457727	0.438248
LOC_Os03g20440	0.458002	0.437937
LOC_Os03g12470	0.458174	0.437742
LOC_Os12g02320	0.45855	0.437316
LOC_Os06g35560	0.458686	0.437162
LOC_Os02g53130	0.458923	0.436894
LOC_Os04g47080	0.459659	0.436062
LOC_Os12g43130	0.459739	0.435971
LOC_Os05g08480	0.460527	0.43508
LOC_Os03g49600	0.461014	0.43453
LOC_Os03g40600	0.461327	0.434177
LOC_Os09g25060	0.462063	0.433345
LOC_Os09g26670	0.463647	0.431557
LOC_Os12g01360	0.46537	0.429614
LOC_Os11g04560	0.46626	0.428612
LOC_Os10g25230	0.466651	0.428171
LOC_Os03g22210	0.466765	0.428043
LOC_Os02g53790	0.466821	0.42798
LOC_Os04g48460	0.466898	0.427893
LOC_Os06g38870	0.468793	0.425761
LOC_Os06g09350	0.469761	0.424673
LOC_Os02g45420	0.470955	0.423331
LOC_Os07g33270	0.471498	0.422722
LOC_Os03g02860	0.472281	0.421842
LOC_Os07g02570	0.475339	0.418414
LOC_Os04g16846	0.475613	0.418107
LOC_Os08g07100	0.476191	0.417459
LOC_Os06g35940	0.476275	0.417365
LOC_Os05g11510	0.478517	0.414857
LOC_Os08g12449	0.480182	0.412996
LOC_Os03g17410	0.481218	0.41184
LOC_Os02g15950	0.482316	0.410615
LOC_Os03g55340	0.483068	0.409776
LOC_Os02g57720	0.48346	0.409339
LOC_Os02g46340	0.483762	0.409003
LOC_Os02g46030	0.484101	0.408625
LOC_Os08g01650	0.484536	0.40814
LOC_Os09g37480	0.485388	0.407191
LOC_Os02g52930	0.485432	0.407143
LOC_Os09g35030	0.485603	0.406952
LOC_Os09g35020	0.485788	0.406747
LOC_Os11g36200	0.487203	0.405172
LOC_Os08g44150	0.48765	0.404675
LOC_Os10g38470	0.487956	0.404335
LOC_Os09g25710	0.488202	0.404062
LOC_Os03g58470	0.488508	0.403722
LOC_Osm1g00410	0.489628	0.402479
LOC_Os01g19260	0.49248	0.399315
LOC_Os06g04230	0.493149	0.398574
LOC_Os01g58020	0.495133	0.396378
LOC_Os06g48680	0.49542	0.39606
LOC_Os06g41060	0.49637	0.395009
LOC_Os01g36220	0.496743	0.394597
LOC_Os04g40050	0.49728	0.394004
LOC_Os12g01210	0.498844	0.392278
LOC_Os03g27390	0.499007	0.392098
LOC_Os02g24586	0.499691	0.391343
LOC_Os06g46670	0.500696	0.390235
LOC_Os01g70820	0.503425	0.38723
LOC_Os10g34790	0.506557	0.383788
LOC_Os07g04430	0.506641	0.383695
LOC_Os11g08020	0.506775	0.383549
LOC_Os01g27190	0.507356	0.382911
LOC_Os01g67120	0.508405	0.381761
LOC_Os05g05060	0.510191	0.379803
LOC_Os01g71710	0.510922	0.379004
LOC_Os07g40630	0.511403	0.378477
LOC_Os06g45040	0.511434	0.378443
LOC_Os06g44250	0.513339	0.37636
LOC_Os08g05620	0.514132	0.375494
LOC_Os12g32610	0.514321	0.375287
LOC_Os03g03670	0.514627	0.374953
LOC_Os08g36920	0.515453	0.374051
LOC_Os05g39260	0.515454	0.37405
LOC_Os01g50370	0.515853	0.373615
LOC_Os06g16290	0.516014	0.37344
LOC_Os10g42130	0.516791	0.372592
LOC_Os01g04380	0.517084	0.372273
LOC_Os06g18930	0.517099	0.372257
LOC_Os04g58810	0.517593	0.371719
LOC_Os01g48874	0.517997	0.371279
LOC_Os03g40194	0.51963	0.369501
LOC_Os06g11130	0.5197	0.369425
LOC_Os12g22489	0.520206	0.368875
LOC_Os05g43460	0.521239	0.367752
LOC_Os05g43390	0.521779	0.367165
LOC_Os01g69870	0.524107	0.364639
LOC_Os03g04130	0.524365	0.364359
LOC_Os11g07050	0.525123	0.363537
LOC_Os10g25674	0.525415	0.363221
LOC_Os05g37060	0.525424	0.363211
LOC_Os06g05355	0.525808	0.362796
LOC_Os03g24730	0.525879	0.362718
LOC_Os07g08000	0.525893	0.362704
LOC_Osp1g00960	0.525934	0.362659
LOC_Os01g64170	0.526205	0.362365
LOC_Os03g40830	0.526255	0.362311
LOC_Os11g02600	0.526308	0.362254
LOC_Os07g23640	0.52666	0.361873
LOC_Os03g14880	0.526797	0.361725
LOC_Os05g03590	0.527146	0.361347
LOC_Os01g60280	0.527158	0.361334
LOC_Os11g39020	0.527277	0.361205
LOC_Os02g05970	0.527767	0.360675
LOC_Os04g09430	0.527941	0.360487
LOC_Os03g12700	0.53073	0.357475
LOC_Os01g14440	0.531024	0.357157
LOC_Os10g36500	0.535687	0.352135
LOC_Os01g74110	0.535689	0.352132
LOC_Os04g20400	0.536478	0.351284
LOC_Os02g41890	0.5375	0.350187
LOC_Os04g59520	0.538913	0.348671
LOC_Os01g12440	0.539736	0.347789
LOC_Os06g08032	0.542859	0.344445
LOC_Os08g31630	0.543393	0.343874
LOC_Os03g05750	0.5435	0.34376
LOC_Os02g03410	0.543571	0.343683
LOC_Os01g57966	0.543903	0.343329
LOC_Os04g54180	0.545202	0.341941
LOC_Os02g12090	0.545888	0.341209
LOC_Os12g43810	0.546505	0.340552
LOC_Os01g36580	0.546663	0.340383
LOC_Os04g30250	0.547881	0.339085
LOC_Os06g09310	0.547983	0.338977
LOC_Os03g50510	0.548654	0.338262
LOC_Os05g50720	0.548779	0.338129
LOC_Os05g08910	0.548783	0.338125
LOC_Os10g27470	0.549046	0.337845
LOC_Os07g38170	0.549569	0.337288
LOC_Os05g41150	0.5507	0.336086
LOC_Os05g44060	0.551638	0.33509
LOC_Os10g21396	0.555521	0.330972
LOC_Os03g10090	0.555725	0.330756
LOC_Os06g06490	0.556628	0.329801
LOC_Os06g06360	0.556857	0.329559
LOC_Os10g07998	0.557382	0.329004
LOC_Os02g06930	0.557849	0.328509
LOC_Os04g35130	0.557892	0.328465
LOC_Os09g30414	0.55814	0.328202
LOC_Os01g51920	0.55847	0.327854
LOC_Os12g43640	0.558535	0.327785
LOC_Os05g01140	0.559084	0.327206
LOC_Os04g48380	0.559171	0.327113
LOC_Os11g42480	0.559502	0.326764
LOC_Os02g32490	0.559624	0.326636
LOC_Os09g08130	0.559925	0.326318
LOC_Os01g72530	0.560792	0.325403
LOC_Os07g48010	0.561475	0.324684
LOC_Os05g30190	0.562051	0.324077
LOC_Os03g52010	0.562893	0.32319
LOC_Os04g32320	0.56365	0.322394
LOC_Os03g15020	0.564164	0.321854
LOC_Os07g07450	0.565156	0.320811
LOC_Os06g22440	0.565346	0.320612
LOC_Os08g35600	0.566149	0.319769
LOC_Os03g57310	0.567324	0.318536
LOC_Os04g49510	0.567811	0.318026
LOC_Os11g40590	0.569953	0.315782
LOC_Os06g02019	0.570068	0.315662
LOC_Os09g36080	0.570092	0.315638
LOC_Os01g65150	0.571174	0.314505
LOC_Os01g03870	0.571266	0.31441
LOC_Os08g42700	0.572404	0.313221
LOC_Os02g13460	0.572585	0.313032
LOC_Os03g25150	0.572604	0.313012
LOC_Os06g45970	0.572758	0.312852
LOC_Os01g03340	0.572758	0.312852
LOC_Os03g39760	0.572766	0.312843
LOC_Os01g42690	0.573284	0.312303
LOC_Os05g45090	0.574018	0.311537
LOC_Os02g10730	0.574155	0.311395
LOC_Os04g14810	0.574276	0.311268
LOC_Os10g42299	0.574515	0.311019
LOC_Os03g08320	0.575059	0.310452
LOC_Os09g26660	0.57603	0.309442
LOC_Os08g09200	0.576662	0.308784
LOC_Os03g41064	0.576733	0.30871
LOC_Os02g11680	0.577839	0.30756
LOC_Os03g11614	0.578448	0.306927
LOC_Os02g39360	0.5798	0.305524
LOC_Os07g23150	0.579943	0.305375
LOC_Os07g30610	0.580157	0.305154
LOC_Os05g45200	0.580972	0.304309
LOC_Os01g49230	0.581147	0.304128
LOC_Os10g39170	0.581876	0.303372
LOC_Os02g36740	0.581966	0.303279
LOC_Os01g56620	0.582939	0.302272
LOC_Os04g37904	0.582953	0.302258
LOC_Os10g41330	0.583814	0.301367
LOC_Os02g36190	0.584989	0.300153
LOC_Os01g67810	0.585143	0.299994
LOC_Os10g38590	0.585455	0.299672
LOC_Os12g37260	0.585578	0.299546
LOC_Os12g02470	0.585703	0.299416
LOC_Os03g27590	0.586364	0.298734
LOC_Os06g05750	0.586404	0.298693
LOC_Os01g27360	0.58694	0.298141
LOC_Os08g28790	0.587545	0.297517
LOC_Os10g21254	0.587604	0.297456
LOC_Os07g48730	0.587775	0.29728
LOC_Os01g20206	0.587948	0.297101
LOC_Os07g35580	0.588032	0.297015
LOC_Os10g31320	0.589344	0.295665
LOC_Os06g40650	0.589644	0.295357
LOC_Os11g03590	0.590131	0.294856
LOC_Os01g54370	0.590415	0.294564
LOC_Os12g24490	0.590874	0.294092
LOC_Os09g23620	0.591507	0.293442
LOC_Os06g47650	0.593888	0.291001
LOC_Os02g44930	0.595051	0.289809
LOC_Os01g43590	0.595102	0.289758
LOC_Os06g18010	0.595151	0.289707
LOC_Os10g38610	0.595731	0.289114
LOC_Os03g10080	0.595771	0.289073
LOC_Os09g32000	0.595899	0.288942
LOC_Os03g16060	0.597253	0.287558
LOC_Os08g07630	0.597352	0.287457
LOC_Os06g44450	0.597853	0.286946
LOC_Os11g14140	0.5979	0.286899
LOC_Os02g44090	0.598084	0.286711
LOC_Os01g72000	0.598187	0.286606
LOC_Os04g01740	0.598571	0.286214
LOC_Os10g21784	0.59871	0.286072
LOC_Os01g49320	0.598768	0.286012
LOC_Os12g01449	0.599538	0.285227
LOC_Os01g56420	0.599689	0.285074
LOC_Os07g03960	0.599745	0.285017
LOC_Os03g05870	0.599873	0.284886
LOC_Os05g48980	0.599897	0.284862
LOC_Os12g21789	0.600079	0.284677
LOC_Os12g38100	0.600226	0.284527
LOC_Os02g55920	0.600344	0.284407
LOC_Os01g18400	0.600453	0.284295
LOC_Os02g16909	0.600602	0.284144
LOC_Os05g02200	0.600621	0.284125
LOC_Os01g69030	0.600912	0.283829
LOC_Os07g04040	0.601832	0.282893
LOC_Os02g44680	0.601969	0.282753
LOC_Os11g47460	0.602431	0.282283
LOC_Os06g21140	0.602469	0.282245
LOC_Os04g20749	0.602913	0.281794
LOC_Os07g27970	0.602936	0.28177
LOC_Os01g61990	0.604366	0.280319
LOC_Os05g38490	0.604506	0.280177
LOC_Os07g43170	0.604922	0.279755
LOC_Os12g09300	0.605502	0.279167
LOC_Os12g39360	0.605832	0.278833
LOC_Os08g16830	0.60616	0.278501
LOC_Osm1g00110	0.606521	0.278135
LOC_Os01g58420	0.606559	0.278096
LOC_Os02g21810	0.606601	0.278055
LOC_Os02g11640	0.606605	0.27805
LOC_Os03g18850	0.60711	0.277539
LOC_Os07g48280	0.608215	0.276422
LOC_Os03g12260	0.608218	0.276419
LOC_Os03g59180	0.608278	0.276358
LOC_Os09g02180	0.608304	0.276332
LOC_Os03g41330	0.608798	0.275832
LOC_Os06g05050	0.608976	0.275652
LOC_Os07g03020	0.609763	0.274858
LOC_Os02g13420	0.610756	0.273857
LOC_Os12g19030	0.611316	0.273293
LOC_Os02g57790	0.611564	0.273043
LOC_Os08g38710	0.614315	0.270275
LOC_Os01g38650	0.615008	0.269579
LOC_Os07g37210	0.615761	0.268823
LOC_Os09g13470	0.616231	0.268352
LOC_Os02g50374	0.616403	0.26818
LOC_Os08g14950	0.617612	0.266968
LOC_Os01g62610	0.617909	0.266671
LOC_Os06g11760	0.61852	0.266059
LOC_Os12g02080	0.61993	0.264649
LOC_Os05g39560	0.62004	0.264539
LOC_Os10g37770	0.620155	0.264425
LOC_Os11g37860	0.620479	0.264101
LOC_Os08g43390	0.620779	0.263802
LOC_Os12g10730	0.621655	0.262928
LOC_Os02g43370	0.622242	0.262342
LOC_Os08g25430	0.622562	0.262024
LOC_Os03g45930	0.62287	0.261717
LOC_Os09g39650	0.622982	0.261605
LOC_Os01g51570	0.623123	0.261465
LOC_Os08g01380	0.623493	0.261097
LOC_Os02g54640	0.623966	0.260625
LOC_Os01g19970	0.623976	0.260616
LOC_Os12g03360	0.62467	0.259925
LOC_Os01g39890	0.624704	0.259891
LOC_Os01g05620	0.625202	0.259396
LOC_Os02g08440	0.626213	0.258393
LOC_Os10g36190	0.626362	0.258245
LOC_Os01g36294	0.627088	0.257525
LOC_Os01g65650	0.627269	0.257345
LOC_Os03g61260	0.628131	0.25649
LOC_Os08g34210	0.62829	0.256333
LOC_Os08g33150	0.62962	0.255017
LOC_Os01g61460	0.629682	0.254955
LOC_Os03g19040	0.629716	0.254922
LOC_Os03g17600	0.630629	0.254018
LOC_Os11g42500	0.630809	0.253841
LOC_Os05g27730	0.631677	0.252984
LOC_Os01g68720	0.631702	0.252959
LOC_Os08g44400	0.632112	0.252554
LOC_Os03g14730	0.632283	0.252385
LOC_Os09g04310	0.632426	0.252245
LOC_Os01g69010	0.633082	0.251598
LOC_Os02g18630	0.633704	0.250985
LOC_Os03g58580	0.633774	0.250916
LOC_Os07g46330	0.633992	0.250702
LOC_Os08g26880	0.634356	0.250344
LOC_Os11g37960	0.634661	0.250043
LOC_Os05g06660	0.63468	0.250024
LOC_Os09g38310	0.635873	0.248851
LOC_Os01g22010	0.636147	0.248582
LOC_Os02g17534	0.636264	0.248467
LOC_Os08g17320	0.636643	0.248094
LOC_Os11g45130	0.636769	0.247971
LOC_Os09g25740	0.636872	0.24787
LOC_Os06g44034	0.636897	0.247846
LOC_Os11g01210	0.637378	0.247373
LOC_Os02g11070	0.638279	0.24649
LOC_Os01g18840	0.638527	0.246247
LOC_Os10g35810	0.638546	0.246228
LOC_Os06g35200	0.638558	0.246217
LOC_Os01g27140	0.638703	0.246074
LOC_Os01g52260	0.638749	0.246029
LOC_Os11g46900	0.638842	0.245939
LOC_Os03g04770	0.639028	0.245756
LOC_Os01g57480	0.639324	0.245466
LOC_Os01g04330	0.639855	0.244946
LOC_Os06g51200	0.640156	0.244652
LOC_Os10g04074	0.640607	0.244211
LOC_Os11g05614	0.64069	0.24413
LOC_Os07g03810	0.641828	0.243018
LOC_Os01g60020	0.642166	0.242688
LOC_Os11g18570	0.642921	0.241951
LOC_Os03g54750	0.643109	0.241768
LOC_Os05g25390	0.643923	0.240974
LOC_Os10g09240	0.644082	0.24082
LOC_Os04g58710	0.64418	0.240724
LOC_Os08g14000	0.644681	0.240237
LOC_Os02g43330	0.64574	0.239207
LOC_Os06g46799	0.645781	0.239167
LOC_Os03g06520	0.645917	0.239035
LOC_Os12g08830	0.646186	0.238773
LOC_Os11g05780	0.646322	0.238641
LOC_Os09g24580	0.646469	0.238498
LOC_Os02g55890	0.64694	0.238041
LOC_Os08g36040	0.647894	0.237115
LOC_Os01g11160	0.648711	0.236323
LOC_Os01g02790	0.648949	0.236093
LOC_Os03g29410	0.649131	0.235916
LOC_Os02g53490	0.64948	0.235578
LOC_Os01g49820	0.650175	0.234906
LOC_Os05g51420	0.650202	0.23488
LOC_Os02g04650	0.650302	0.234783
LOC_Os03g03510	0.650957	0.23415
LOC_Os07g28614	0.651277	0.23384
LOC_Os06g06320	0.652443	0.232714
LOC_Os03g42240	0.652565	0.232596
LOC_Os10g30410	0.654164	0.231056
LOC_Os02g32420	0.654184	0.231036
LOC_Os08g31200	0.65434	0.230886
LOC_Os01g48000	0.654405	0.230824
LOC_Os06g48800	0.656054	0.229237
LOC_Os07g48660	0.656348	0.228955
LOC_Os12g33946	0.656424	0.228882
LOC_Os06g44160	0.657313	0.228028
LOC_Os08g41880	0.657336	0.228007
LOC_Os06g38780	0.657457	0.22789
LOC_Os09g26144	0.657463	0.227884
LOC_Osm1g00260	0.65786	0.227503
LOC_Os06g39040	0.659152	0.226266
LOC_Os02g47990	0.659192	0.226228
LOC_Os01g13540	0.659867	0.225581
LOC_Os09g28340	0.66044	0.225034
LOC_Os12g12580	0.661224	0.224284
LOC_Os02g52260	0.66184	0.223696
LOC_Os04g10160	0.661843	0.223693
LOC_Os08g15650	0.661899	0.223639
LOC_Os09g08280	0.662306	0.223251
LOC_Os03g60260	0.663021	0.22257
LOC_Os02g20360	0.66364	0.221979
LOC_Os10g35460	0.664896	0.220784
LOC_Os09g06464	0.665214	0.220482
LOC_Os08g09020	0.665319	0.220382
LOC_Os11g43620	0.665454	0.220253
LOC_Os01g06220	0.667162	0.218632
LOC_Os04g50790	0.66717	0.218625
LOC_Os09g10340	0.667207	0.21859
LOC_Os11g31430	0.668377	0.217481
LOC_Os04g57310	0.668476	0.217386
LOC_Os12g03650	0.668661	0.217212
LOC_Os02g49680	0.670193	0.215762
LOC_Os11g08100	0.670232	0.215726
LOC_Os07g14700	0.670306	0.215656
LOC_Os07g17390	0.670312	0.21565
LOC_Os03g08070	0.670886	0.215108
LOC_Os06g39470	0.673415	0.212723
LOC_Os03g08999	0.673501	0.212643
LOC_Os10g07229	0.673779	0.212381
LOC_Os11g13870	0.673807	0.212355
LOC_Os06g10050	0.673835	0.212328
LOC_Os10g39700	0.674698	0.211517
LOC_Os02g26210	0.67511	0.21113
LOC_Os03g02530	0.675374	0.210882
LOC_Os02g12480	0.675958	0.210334
LOC_Os04g10690	0.676307	0.210007
LOC_Os02g47920	0.676548	0.20978
LOC_Os12g16720	0.676643	0.209691
LOC_Os01g52640	0.677586	0.208808
LOC_Os06g13080	0.678731	0.207736
LOC_Os02g09250	0.678918	0.207562
LOC_Os11g32590	0.679095	0.207396
LOC_Os02g53750	0.67913	0.207363
LOC_Os02g15120	0.67914	0.207354
LOC_Os12g40260	0.679462	0.207053
LOC_Os03g20840	0.679862	0.20668
LOC_Os12g32940	0.680353	0.206222
LOC_Os08g10330	0.680708	0.205891
LOC_Os09g13440	0.680836	0.205771
LOC_Os01g64470	0.680909	0.205703
LOC_Os01g03690	0.681242	0.205392
LOC_Os03g58750	0.681617	0.205043
LOC_Os08g02110	0.681782	0.204889
LOC_Os03g14180	0.681864	0.204813
LOC_Os05g50690	0.682266	0.204439
LOC_Os10g04720	0.682954	0.203798
LOC_Os01g38229	0.68302	0.203737
LOC_Os01g53040	0.683407	0.203377
LOC_Os11g07160	0.683446	0.203341
LOC_Os10g25290	0.683955	0.202868
LOC_Os02g44870	0.684143	0.202693
LOC_Os01g53800	0.684482	0.202378
LOC_Os03g06330	0.684835	0.202051
LOC_Os02g40200	0.685561	0.201378
LOC_Os08g15030	0.685651	0.201295
LOC_Os04g30240	0.68576	0.201194
LOC_Os01g37920	0.68578	0.201175
LOC_Os07g35750	0.686199	0.200786
LOC_Os01g49280	0.686216	0.200771
LOC_Os04g01140	0.686514	0.200495
LOC_Os01g65100	0.686591	0.200424
LOC_Os03g54050	0.687414	0.199662
LOC_Os07g42750	0.688515	0.198645
LOC_Os03g18600	0.689311	0.19791
LOC_Os06g38960	0.689852	0.197411
LOC_Os01g13780	0.690165	0.197123
LOC_Os04g41960	0.690405	0.196901
LOC_Os01g09880	0.690662	0.196665
LOC_Os07g02850	0.691071	0.196289
LOC_Os03g24930	0.691563	0.195836
LOC_Os11g31530	0.691823	0.195597
LOC_Os03g54000	0.691884	0.195541
LOC_Os07g44900	0.692077	0.195363
LOC_Os02g46970	0.692376	0.195089
LOC_Os04g43710	0.692464	0.195008
LOC_Os01g02080	0.692534	0.194944
LOC_Os08g01390	0.692575	0.194906
LOC_Os06g05209	0.692638	0.194848
LOC_Os12g38170	0.69268	0.194809
LOC_Os04g30490	0.693077	0.194445
LOC_Os01g47630	0.693133	0.194393
LOC_Os02g12890	0.693195	0.194337
LOC_Os08g42100	0.693428	0.194123
LOC_Os01g06580	0.693546	0.194014
LOC_Os06g08470	0.693646	0.193923
LOC_Os03g40610	0.693794	0.193787
LOC_Os03g58790	0.693882	0.193707
LOC_Os08g38910	0.693937	0.193657
LOC_Os03g20330	0.694263	0.193358
LOC_Os06g30970	0.694335	0.193292
LOC_Os10g39640	0.694794	0.192871
LOC_Os02g27310	0.694848	0.192821
LOC_Os02g57560	0.694906	0.192769
LOC_Os04g27540	0.694921	0.192755
LOC_Os10g38360	0.695461	0.192261
LOC_Os05g45980	0.695942	0.19182
LOC_Os07g37730	0.696472	0.191336
LOC_Os01g01840	0.696807	0.19103
LOC_Os04g35540	0.69698	0.190872
LOC_Os05g45710	0.697	0.190854
LOC_Os05g01635	0.697114	0.19075
LOC_Os06g36400	0.697308	0.190573
LOC_Os03g27080	0.697749	0.190171
LOC_Os04g23550	0.697997	0.189945
LOC_Os09g36680	0.699201	0.188847
LOC_Os12g03230	0.69934	0.188721
LOC_Os10g41980	0.699398	0.188668
LOC_Os09g11480	0.699671	0.188419
LOC_Os07g35790	0.699764	0.188335
LOC_Os03g55230	0.69982	0.188284
LOC_Os06g09900	0.699846	0.18826
LOC_Os02g50710	0.70002	0.188103
LOC_Os04g43680	0.70016	0.187975
LOC_Os11g45400	0.700195	0.187943
LOC_Os01g10680	0.700209	0.18793
LOC_Os01g44120	0.700764	0.187426
LOC_Os11g24450	0.700867	0.187333
LOC_Os03g17200	0.701002	0.18721
LOC_Os11g44630	0.701307	0.186933
LOC_Os02g54600	0.702012	0.186294
LOC_Os03g27760	0.702052	0.186257
LOC_Os05g24780	0.702183	0.186139
LOC_Os01g17050	0.702305	0.186028
LOC_Os11g37970	0.702847	0.185537
LOC_Os09g21919	0.703001	0.185397
LOC_Os03g56160	0.703794	0.184679
LOC_Os04g51410	0.704089	0.184413
LOC_Os01g71310	0.704165	0.184344
LOC_Os02g56370	0.704982	0.183606
LOC_Os12g03070	0.705248	0.183366
LOC_Os02g45450	0.705586	0.18306
LOC_Os01g06620	0.705859	0.182815
LOC_Os10g34230	0.706064	0.18263
LOC_Os01g07340	0.706512	0.182226
LOC_Os10g36170	0.707066	0.181727
LOC_Osm1g00230	0.707202	0.181605
LOC_Os06g11400	0.707249	0.181562
LOC_Os08g37040	0.708126	0.180774
LOC_Os01g48410	0.708274	0.18064
LOC_Os01g16714	0.708377	0.180548
LOC_Os03g15340	0.708629	0.180321
LOC_Os08g40530	0.708869	0.180106
LOC_Os04g35790	0.708964	0.18002
LOC_Os10g03910	0.709062	0.179932
LOC_Os04g37820	0.709271	0.179744
LOC_Os01g40720	0.709617	0.179435
LOC_Os04g53370	0.710519	0.178625
LOC_Os08g09000	0.711157	0.178054
LOC_Os06g12310	0.711421	0.177818
LOC_Os10g33920	0.711579	0.177677
LOC_Os02g45225	0.711651	0.177612
LOC_Os06g49840	0.71255	0.176809
LOC_Os07g42510	0.712644	0.176725
LOC_Os01g14410	0.712826	0.176562
LOC_Os11g02424	0.714649	0.174936
LOC_Os01g52240	0.714708	0.174884
LOC_Os01g26280	0.714762	0.174835
LOC_Os02g30100	0.715428	0.174243
LOC_Os03g64150	0.715439	0.174233
LOC_Os11g44560	0.715851	0.173866
LOC_Os07g02330	0.716161	0.173591
LOC_Os04g37700	0.716606	0.173196
LOC_Os01g41430	0.716852	0.172978
LOC_Os05g16930	0.716923	0.172914
LOC_Os04g54240	0.718173	0.171806
LOC_Os01g38190	0.718352	0.171647
LOC_Os04g17100	0.71857	0.171454
LOC_Os09g30490	0.719001	0.171073
LOC_Os10g09990	0.719697	0.170457
LOC_Os07g10440	0.719766	0.170396
LOC_Os12g36420	0.720276	0.169945
LOC_Os01g50820	0.720503	0.169745
LOC_Os02g17710	0.720539	0.169713
LOC_Os06g48810	0.720751	0.169526
LOC_Os08g06880	0.720874	0.169417
LOC_Os11g37560	0.721104	0.169215
LOC_Os03g19700	0.721555	0.168817
LOC_Os06g46930	0.721793	0.168607
LOC_Os07g15959	0.722057	0.168374
LOC_Os02g41860	0.722553	0.167938
LOC_Os10g38216	0.723288	0.167291
LOC_Os08g04430	0.724129	0.166552
LOC_Os07g43530	0.72413	0.166551
LOC_Os05g36360	0.724317	0.166387
LOC_Os06g11135	0.725187	0.165624
LOC_Os11g03600	0.72538	0.165454
LOC_Os05g09440	0.725702	0.165172
LOC_Os02g02400	0.726151	0.164779
LOC_Os03g61080	0.726572	0.164411
LOC_Os03g54170	0.726681	0.164316
LOC_Os12g01490	0.72675	0.164255
LOC_Os02g32520	0.726769	0.164239
LOC_Os10g33240	0.726934	0.164094
LOC_Os01g03730	0.727283	0.163789
LOC_Os12g36620	0.727648	0.16347
LOC_Os04g52840	0.727726	0.163402
LOC_Os01g09800	0.728038	0.16313
LOC_Os02g42940	0.728076	0.163097
LOC_Os10g11310	0.728514	0.162715
LOC_Os09g37910	0.72879	0.162474
LOC_Os06g05520	0.729697	0.161683
LOC_Os02g43790	0.729781	0.161611
LOC_Os11g04460	0.730366	0.161101
LOC_Os10g04860	0.730563	0.160931
LOC_Os07g42220	0.730951	0.160593
LOC_Os12g36110	0.730974	0.160573
LOC_Os01g46240	0.731062	0.160497
LOC_Os03g57460	0.731371	0.160229
LOC_Os05g11010	0.731427	0.16018
LOC_Os02g51510	0.731738	0.15991
LOC_Os11g41160	0.73175	0.1599
LOC_Os04g47520	0.732325	0.159401
LOC_Os01g22230	0.733001	0.158815
LOC_Os03g38350	0.733245	0.158603
LOC_Os08g34020	0.733292	0.158562
LOC_Os11g40009	0.733555	0.158335
LOC_Os04g13210	0.733579	0.158315
LOC_Os09g34960	0.733623	0.158276
LOC_Os08g06380	0.733782	0.158139
LOC_Os06g11150	0.73387	0.158062
LOC_Os03g49630	0.734238	0.157744
LOC_Os02g52490	0.734445	0.157565
LOC_Os04g55180	0.734774	0.157281
LOC_Os11g11980	0.734885	0.157186
LOC_Os01g15900	0.73673	0.155595
LOC_Os01g09190	0.737369	0.155045
LOC_Os06g44260	0.737395	0.155022
LOC_Os05g03620	0.738197	0.154333
LOC_Os11g45410	0.738303	0.154242
LOC_Os05g40020	0.738506	0.154068
LOC_Os01g55820	0.73867	0.153927
LOC_Os01g01600	0.738863	0.153761
LOC_Os04g31804	0.739194	0.153478
LOC_Os05g44300	0.739511	0.153206
LOC_Os02g27220	0.739725	0.153022
LOC_Os03g01740	0.740238	0.152583
LOC_Os03g44250	0.740259	0.152565
LOC_Os04g48930	0.740261	0.152563
LOC_Os11g05800	0.740298	0.152531
LOC_Os12g08760	0.740708	0.152181
LOC_Os01g71690	0.740853	0.152057
LOC_Os03g14950	0.741327	0.151652
LOC_Os09g31498	0.741417	0.151575
LOC_Os04g49739	0.741557	0.151455
LOC_Os06g18790	0.742271	0.150846
LOC_Os05g07870	0.742284	0.150834
LOC_Os05g35140	0.743095	0.150143
LOC_Os10g26690	0.744029	0.149348
LOC_Os06g35060	0.744262	0.14915
LOC_Os06g45570	0.744317	0.149102
LOC_Os01g50450	0.744404	0.149029
LOC_Os06g48200	0.744767	0.148721
LOC_Os01g50840	0.744843	0.148656
LOC_Os11g35450	0.74553	0.148072
LOC_Os02g08270	0.74586	0.147793
LOC_Os04g51660	0.746137	0.147558
LOC_Os04g40520	0.74673	0.147055
LOC_Os03g10950	0.746965	0.146857
LOC_Os03g17800	0.747322	0.146554
LOC_Os06g18990	0.747349	0.146532
LOC_Os08g10080	0.747563	0.14635
LOC_Os02g08364	0.747978	0.146
LOC_Os07g45080	0.74798	0.145998
LOC_Os01g05080	0.748391	0.145651
LOC_Os06g46740	0.748409	0.145635
LOC_Os11g11490	0.748425	0.145621
LOC_Os01g11940	0.748941	0.145186
LOC_Os08g39130	0.749042	0.145101
LOC_Os01g48620	0.749384	0.144813
LOC_Os12g39420	0.749723	0.144527
LOC_Os09g36630	0.749758	0.144497
LOC_Os04g38026	0.749864	0.144408
LOC_Os07g44170	0.749916	0.144364
LOC_Os05g01940	0.75002	0.144277
LOC_Os01g58140	0.7506	0.143788
LOC_Os05g48150	0.750675	0.143725
LOC_Os10g39430	0.750729	0.14368
LOC_Os03g40770	0.75104	0.143419
LOC_Os11g25040	0.752081	0.142544
LOC_Os07g29960	0.752379	0.142294
LOC_Os12g05330	0.752582	0.142124
LOC_Os12g32620	0.752794	0.141946
LOC_Os09g31470	0.752901	0.141856
LOC_Os06g11310	0.752918	0.141843
LOC_Os10g42960	0.753166	0.141634
LOC_Os07g10600	0.753531	0.141329
LOC_Os03g26870	0.753641	0.141237
LOC_Os01g07700	0.753795	0.141108
LOC_Os01g68330	0.753831	0.141078
LOC_Os11g10870	0.754657	0.140387
LOC_Os07g46570	0.755275	0.139871
LOC_Os10g33190	0.756263	0.139047
LOC_Os01g67320	0.75629	0.139025
LOC_Os01g68790	0.756408	0.138927
LOC_Os03g12270	0.757088	0.138361
LOC_Os07g06860	0.75736	0.138135
LOC_Os06g09660	0.75749	0.138027
LOC_Os03g55530	0.758389	0.13728
LOC_Os07g03860	0.758581	0.137121
LOC_Os04g55200	0.758996	0.136777
LOC_Os02g15290	0.75909	0.136699
LOC_Os12g44020	0.75924	0.136574
LOC_Os02g21040	0.75929	0.136532
LOC_Os07g47250	0.760812	0.135274
LOC_Os08g34390	0.760876	0.135221
LOC_Os02g56900	0.76147	0.13473
LOC_Os02g15280	0.761618	0.134608
LOC_Os07g03820	0.761632	0.134596
LOC_Os12g02960	0.761929	0.134351
LOC_Os01g71190	0.762568	0.133825
LOC_Os01g29280	0.762606	0.133794
LOC_Os04g34600	0.763229	0.133281
LOC_Os10g34930	0.763237	0.133274
LOC_Os03g54130	0.763247	0.133266
LOC_Os06g45960	0.763457	0.133093
LOC_Os01g41010	0.763512	0.133048
LOC_Os10g40620	0.763926	0.132708
LOC_Os04g34320	0.763963	0.132677
LOC_Os05g47510	0.764089	0.132574
LOC_Os02g13380	0.764177	0.132501
LOC_Os02g04500	0.764556	0.132191
LOC_Os01g66860	0.764746	0.132034
LOC_Os06g39712	0.76476	0.132023
LOC_Os04g43390	0.764835	0.131961
LOC_Os10g40570	0.764918	0.131893
LOC_Os10g38710	0.764938	0.131877
LOC_Os04g54380	0.76506	0.131777
LOC_Os07g42650	0.765111	0.131735
LOC_Os03g43970	0.765352	0.131538
LOC_Os08g36500	0.766243	0.130808
LOC_Os02g36830	0.766594	0.130521
LOC_Os01g46800	0.767074	0.130129
LOC_Os01g65140	0.767301	0.129943
LOC_Os07g35280	0.767555	0.129736
LOC_Os03g51390	0.767732	0.129591
LOC_Os11g11960	0.76814	0.129259
LOC_Os07g42280	0.768221	0.129193
LOC_Os11g25330	0.76844	0.129014
LOC_Os09g27260	0.768445	0.129011
LOC_Os01g28840	0.76862	0.128868
LOC_Os06g48610	0.768686	0.128814
LOC_Os03g43440	0.768724	0.128783
LOC_Os05g13580	0.768843	0.128686
LOC_Os02g50330	0.769372	0.128256
LOC_Os01g43610	0.76958	0.128086
LOC_Os05g32170	0.769823	0.127889
LOC_Os09g23140	0.770225	0.127562
LOC_Os11g07980	0.770414	0.127409
LOC_Os09g29120	0.770447	0.127382
LOC_Os06g50230	0.770696	0.12718
LOC_Os03g08580	0.771146	0.126815
LOC_Os07g42590	0.771797	0.126287
LOC_Os10g37850	0.771832	0.12626
LOC_Os03g18190	0.771919	0.126189
LOC_Os07g34980	0.771941	0.126171
LOC_Os05g45440	0.772478	0.125737
LOC_Os03g55540	0.772825	0.125456
LOC_Os05g27350	0.772992	0.125321
LOC_Os01g13210	0.773286	0.125084
LOC_Os02g24430	0.773404	0.124988
LOC_Os06g48620	0.773523	0.124893
LOC_Os05g47730	0.773556	0.124866
LOC_Os10g12750	0.774588	0.124034
LOC_Os04g54560	0.775082	0.123636
LOC_Os01g50170	0.775815	0.123047
LOC_Os03g32040	0.776386	0.122588
LOC_Os02g02120	0.776587	0.122428
LOC_Os08g37250	0.776685	0.122349
LOC_Os07g04020	0.776905	0.122172
LOC_Os05g30250	0.777797	0.121458
LOC_Os06g13190	0.778154	0.121173
LOC_Os02g56880	0.778305	0.121052
LOC_Os04g52630	0.778381	0.120991
LOC_Os01g06310	0.778477	0.120914
LOC_Os01g22900	0.778508	0.12089
LOC_Os03g21890	0.778861	0.120608
LOC_Os12g25200	0.779077	0.120435
LOC_Os04g19800	0.779409	0.12017
LOC_Os04g37710	0.77989	0.119787
LOC_Os01g52110	0.779945	0.119742
LOC_Os08g20020	0.780152	0.119578
LOC_Os10g42040	0.780444	0.119345
LOC_Os01g61070	0.780827	0.11904
LOC_Os11g32650	0.780974	0.118924
LOC_Os06g37080	0.781095	0.118828
LOC_Os01g13690	0.781325	0.118645
LOC_Os03g09900	0.781721	0.11833
LOC_Os07g12340	0.78226	0.117902
LOC_Os04g38680	0.782636	0.117604
LOC_Os01g74020	0.782997	0.117318
LOC_Os01g64440	0.783093	0.117242
LOC_Os02g44720	0.783166	0.117184
LOC_Os01g34080	0.783429	0.116976
LOC_Os07g38460	0.78345	0.11696
LOC_Os01g42410	0.783784	0.116695
LOC_Os05g25920	0.784827	0.115872
LOC_Os03g61490	0.784954	0.115771
LOC_Os09g26920	0.785599	0.115263
LOC_Os04g09900	0.785682	0.115198
LOC_Os12g03640	0.785768	0.115129
LOC_Os12g04220	0.785777	0.115123
LOC_Os03g12660	0.785986	0.114958
LOC_Os02g44230	0.786003	0.114945
LOC_Os02g37654	0.786315	0.114699
LOC_Os03g14050	0.786724	0.114378
LOC_Os04g41810	0.78722	0.113988
LOC_Os08g01770	0.787358	0.11388
LOC_Os07g49370	0.788543	0.112951
LOC_Os10g22430	0.788546	0.112948
LOC_Os09g39770	0.788697	0.11283
LOC_Os11g27329	0.789076	0.112534
LOC_Os02g57160	0.789336	0.11233
LOC_Os10g19334	0.789735	0.112018
LOC_Os03g55030	0.790147	0.111697
LOC_Os10g26670	0.790162	0.111685
LOC_Os03g61160	0.790843	0.111154
LOC_Os06g05470	0.790869	0.111134
LOC_Os07g32570	0.790952	0.111069
LOC_Os06g47620	0.79096	0.111063
LOC_Os08g10300	0.791121	0.110937
LOC_Os08g36480	0.791129	0.110931
LOC_Os01g02390	0.791414	0.110709
LOC_Os10g43060	0.791434	0.110694
LOC_Os08g02540	0.791435	0.110693
LOC_Os06g08090	0.791499	0.110643
LOC_Os04g48350	0.792357	0.109976
LOC_Os01g55510	0.792905	0.109551
LOC_Os03g02260	0.793028	0.109455
LOC_Os03g62010	0.793095	0.109403
LOC_Os06g39120	0.793322	0.109227
LOC_Os01g57730	0.793538	0.10906
LOC_Os10g30850	0.793676	0.108953
LOC_Os03g27230	0.793936	0.108751
LOC_Os11g06150	0.794137	0.108596
LOC_Os05g43040	0.794402	0.108391
LOC_Os11g28530	0.794695	0.108165
LOC_Os09g31120	0.794743	0.108127
LOC_Os06g50040	0.794829	0.108061
LOC_Os11g47970	0.795024	0.10791
LOC_Os09g26260	0.795076	0.10787
LOC_Os01g20860	0.795188	0.107784
LOC_Os09g25850	0.795216	0.107762
LOC_Os03g56220	0.795592	0.107472
LOC_Os04g33710	0.795789	0.10732
LOC_Os07g43810	0.796027	0.107136
LOC_Os02g05960	0.796289	0.106935
LOC_Os02g02000	0.796889	0.106473
LOC_Os07g25700	0.796964	0.106415
LOC_Os07g01810	0.797138	0.106281
LOC_Os11g10120	0.797176	0.106252
LOC_Os03g50130	0.797245	0.106199
LOC_Os06g05790	0.798259	0.105421
LOC_Os03g53910	0.798275	0.105409
LOC_Os05g13370	0.798388	0.105322
LOC_Os06g34400	0.79853	0.105213
LOC_Os01g50400	0.798987	0.104862
LOC_Os04g52950	0.799013	0.104843
LOC_Os04g21130	0.799098	0.104778
LOC_Os01g06240	0.799168	0.104724
LOC_Os04g26910	0.799557	0.104427
LOC_Os04g25784	0.799757	0.104273
LOC_Os02g11770	0.799787	0.104251
LOC_Os07g03920	0.799797	0.104243
LOC_Os08g43440	0.799819	0.104226
LOC_Os06g38294	0.799854	0.104199
LOC_Os12g32190	0.800347	0.103823
LOC_Os07g01370	0.800415	0.103771
LOC_Os03g06654	0.800428	0.103761
LOC_Os04g44150	0.800861	0.103431
LOC_Os06g20900	0.801213	0.103163
LOC_Os03g54930	0.801272	0.103118
LOC_Os06g15760	0.801298	0.103098
LOC_Os11g37950	0.801448	0.102983
LOC_Os04g58200	0.801621	0.102852
LOC_Os03g03724	0.801762	0.102745
LOC_Os01g14670	0.80192	0.102624
LOC_Os04g10000	0.802148	0.102451
LOC_Os01g55940	0.802237	0.102383
LOC_Os04g16734	0.802562	0.102137
LOC_Os01g62900	0.80266	0.102062
LOC_Os09g36790	0.802792	0.101962
LOC_Os04g28780	0.80309	0.101735
LOC_Os11g19240	0.803414	0.10149
LOC_Os07g08500	0.803942	0.10109
LOC_Os07g03900	0.804134	0.100944
LOC_Os02g13620	0.80414	0.10094
LOC_Os01g66890	0.804786	0.100451
LOC_Os01g36790	0.805446	0.0999531
LOC_Os07g35260	0.805848	0.09965
LOC_Os03g07890	0.806218	0.0993706
LOC_Os09g04790	0.806574	0.0991025
LOC_Os02g35010	0.806682	0.0990215
LOC_Os01g61044	0.806696	0.099011
LOC_Os07g34950	0.806788	0.098942
LOC_Os01g45460	0.806817	0.0989203
LOC_Os09g09490	0.80725	0.0985943
LOC_Os04g43060	0.807342	0.098525
LOC_Os10g37260	0.807402	0.0984801
LOC_Os04g36720	0.807951	0.0980684
LOC_Os11g32890	0.808053	0.0979913
LOC_Os09g25720	0.808237	0.0978535
LOC_Os04g59150	0.808261	0.0978357
LOC_Os03g62210	0.808457	0.0976884
LOC_Os10g40490	0.808718	0.0974933
LOC_Os10g33460	0.808799	0.0974328
LOC_Os11g34870	0.809247	0.0970974
LOC_Os01g13280	0.809541	0.0968777
LOC_Os03g49350	0.809567	0.0968583
LOC_Os06g10160	0.80984	0.0966536
LOC_Os03g51760	0.810012	0.0965255
LOC_Os03g30410	0.810132	0.0964357
LOC_Os03g53200	0.81041	0.0962283
LOC_Os03g56950	0.810571	0.0961083
LOC_Os05g43910	0.811034	0.0957637
LOC_Os03g06680	0.811125	0.0956958
LOC_Os01g27449	0.811134	0.0956889
LOC_Os03g16670	0.811208	0.0956337
LOC_Os01g50910	0.811534	0.0953913
LOC_Os11g44430	0.811547	0.0953818
LOC_Os12g34092	0.811643	0.0953097
LOC_Os07g48330	0.811716	0.0952558
LOC_Os04g52090	0.811724	0.09525
LOC_Os04g31924	0.812186	0.0949068
LOC_Os03g22040	0.812329	0.0948004
LOC_Os06g18850	0.812396	0.0947504
LOC_Os10g18150	0.812531	0.0946504
LOC_Os06g08720	0.813002	0.0943007
LOC_Os04g29680	0.813132	0.0942044
LOC_Os01g20110	0.813168	0.0941779
LOC_Os01g59020	0.813202	0.0941527
LOC_Os01g01290	0.813228	0.0941331
LOC_Os05g48810	0.813418	0.0939927
LOC_Os02g10880	0.81355	0.0938953
LOC_Os08g27170	0.814274	0.0933596
LOC_Os10g18370	0.814351	0.0933025
LOC_Os06g26234	0.814475	0.0932108
LOC_Os04g34050	0.814756	0.0930034
LOC_Os02g45170	0.814858	0.092928
LOC_Os01g64310	0.815107	0.0927445
LOC_Os07g12800	0.815396	0.0925311
LOC_Os04g53920	0.81541	0.0925212
LOC_Os01g56370	0.815773	0.0922536
LOC_Os04g14690	0.816433	0.0917682
LOC_Os08g07080	0.81645	0.0917554
LOC_Os07g37100	0.816698	0.0915731
LOC_Os03g51470	0.816819	0.0914841
LOC_Os04g33060	0.817534	0.0909596
LOC_Os08g15308	0.81776	0.090794
LOC_Os12g43580	0.818557	0.0902106
LOC_Os08g01220	0.81869	0.0901129
LOC_Os08g15050	0.818869	0.0899821
LOC_Osm1g00640	0.819016	0.0898751
LOC_Os11g25260	0.819101	0.0898129
LOC_Os01g21960	0.819584	0.0894604
LOC_Os08g38850	0.819604	0.0894456
LOC_Os05g49350	0.819786	0.0893127
LOC_Os12g05180	0.819794	0.0893068
LOC_Os04g37550	0.82021	0.0890035
LOC_Os11g41680	0.820393	0.0888704
LOC_Os05g07980	0.820402	0.0888638
LOC_Os01g18800	0.820441	0.0888358
LOC_Os03g14250	0.820467	0.0888165
LOC_Os07g28040	0.820519	0.0887787
LOC_Os03g45920	0.820571	0.088741
LOC_Os02g11859	0.821545	0.0880333
LOC_Os01g34790	0.821805	0.0878443
LOC_Os01g60010	0.82193	0.0877539
LOC_Os02g56510	0.821971	0.0877237
LOC_Os03g18300	0.822423	0.0873963
LOC_Os06g50870	0.822624	0.0872507
LOC_Os04g38600	0.82265	0.0872324
LOC_Os08g31700	0.822936	0.0870253
LOC_Os02g44480	0.822964	0.0870046
LOC_Os06g11090	0.823136	0.0868807
LOC_Os05g51150	0.823239	0.0868061
LOC_Os11g10990	0.823243	0.0868032
LOC_Os03g30420	0.823404	0.0866869
LOC_Os06g02960	0.823445	0.0866569
LOC_Os07g33780	0.823756	0.0864328
LOC_Os08g01780	0.82399	0.0862638
LOC_Os12g39100	0.824057	0.0862153
LOC_Os05g13940	0.824066	0.0862087
LOC_Os02g45670	0.824237	0.0860854
LOC_Os05g49940	0.824428	0.0859482
LOC_Os06g20150	0.82465	0.0857878
LOC_Os02g03790	0.824691	0.0857587
LOC_Os05g35010	0.825115	0.0854529
LOC_Os03g22960	0.825135	0.0854386
LOC_Os10g30560	0.825302	0.0853185
LOC_Os05g07880	0.825589	0.0851126
LOC_Os05g51570	0.825773	0.0849806
LOC_Os02g38240	0.825816	0.0849493
LOC_Os01g63410	0.825998	0.0848185
LOC_Os12g29580	0.826242	0.0846434
LOC_Os04g31340	0.826375	0.0845487
LOC_Os02g24080	0.826387	0.08454
LOC_Os07g43700	0.826503	0.0844568
LOC_Os04g49757	0.826742	0.0842854
LOC_Os02g07690	0.827151	0.0839925
LOC_Os06g09600	0.827359	0.0838437
LOC_Os02g32814	0.827422	0.0837989
LOC_Os05g32110	0.827462	0.0837699
LOC_Os06g40210	0.827676	0.0836173
LOC_Os01g16020	0.827973	0.0834047
LOC_Os02g38020	0.828351	0.0831351
LOC_Os02g49920	0.828574	0.0829765
LOC_Os02g50404	0.82866	0.0829151
LOC_Os11g22404	0.828686	0.0828962
LOC_Os05g33190	0.82875	0.0828505
LOC_Os02g01730	0.829247	0.0824971
LOC_Os04g54002	0.829428	0.0823684
LOC_Os07g25004	0.82944	0.0823597
LOC_Os01g38359	0.829489	0.0823251
LOC_Os12g31860	0.82979	0.0821105
LOC_Os02g46620	0.829823	0.0820877
LOC_Os04g02650	0.82998	0.0819762
LOC_Os02g42190	0.830033	0.0819382
LOC_Os02g51750	0.830095	0.0818945
LOC_Os07g35560	0.830229	0.0817988
LOC_Os05g01520	0.830293	0.0817536
LOC_Os01g40260	0.830384	0.0816891
LOC_Os05g27580	0.830986	0.081262
LOC_Os03g18150	0.831018	0.0812395
LOC_Os03g55776	0.831246	0.0810783
LOC_Os06g49250	0.831472	0.0809186
LOC_Os03g11690	0.831488	0.0809073
LOC_Os10g05250	0.83158	0.0808417
LOC_Os10g30870	0.831701	0.0807562
LOC_Os06g02420	0.831731	0.0807349
LOC_Os01g47730	0.832023	0.080529
LOC_Os02g42850	0.832352	0.0802964
LOC_Os01g12190	0.832417	0.080251
LOC_Os08g03676	0.832492	0.0801981
LOC_Os03g60080	0.832566	0.0801455
LOC_Os01g66820	0.83257	0.0801428
LOC_Os03g44430	0.832905	0.0799066
LOC_Os07g09310	0.83293	0.0798891
LOC_Os06g45980	0.833516	0.0794768
LOC_Os12g05870	0.83353	0.0794666
LOC_Os12g08720	0.83398	0.0791501
LOC_Os03g54040	0.834317	0.0789135
LOC_Os10g38580	0.834369	0.0788772
LOC_Os01g16170	0.834493	0.0787902
LOC_Os08g38020	0.834739	0.0786178
LOC_Os04g04670	0.834765	0.0785994
LOC_Os01g47400	0.834774	0.0785932
LOC_Os01g62600	0.835347	0.0781919
LOC_Os09g26460	0.835498	0.0780863
LOC_Os05g09600	0.835614	0.0780046
LOC_Os06g09560	0.835787	0.077884
LOC_Os07g35540	0.836083	0.0776772
LOC_Os02g01590	0.836112	0.0776568
LOC_Os04g39350	0.83635	0.0774909
LOC_Os01g70490	0.836511	0.0773782
LOC_Os01g50760	0.83681	0.0771694
LOC_Os01g66740	0.836906	0.0771026
LOC_Os03g06580	0.837163	0.0769235
LOC_Os01g74370	0.837167	0.076921
LOC_Os11g29810	0.837204	0.0768954
LOC_Os10g04730	0.83745	0.076724
LOC_Os01g65200	0.837562	0.0766459
LOC_Os05g07890	0.837668	0.0765726
LOC_Os03g11650	0.837793	0.0764854
LOC_Os08g06010	0.837906	0.0764065
LOC_Os08g36440	0.838031	0.07632
LOC_Os07g03050	0.838222	0.0761872
LOC_Os08g28670	0.838262	0.0761599
LOC_Os03g10030	0.838318	0.076121
LOC_Os02g44300	0.838336	0.0761079
LOC_Os12g12880	0.838511	0.0759866
LOC_Os03g16030	0.838685	0.0758659
LOC_Os04g57350	0.839114	0.0755686
LOC_Os10g25830	0.839129	0.0755587
LOC_Os11g35850	0.839291	0.0754466
LOC_Os07g14600	0.839423	0.0753551
LOC_Os12g44060	0.840047	0.0749234
LOC_Os12g24320	0.840153	0.0748503
LOC_Os04g21320	0.840217	0.074806
LOC_Os02g01610	0.840309	0.0747422
LOC_Os02g17780	0.840331	0.0747271
LOC_Os09g16280	0.840338	0.0747224
LOC_Os08g01330	0.84034	0.0747213
LOC_Os04g55520	0.84043	0.0746593
LOC_Os08g41800	0.840736	0.0744482
LOC_Os01g21970	0.840921	0.0743202
LOC_Os10g34940	0.840932	0.0743132
LOC_Os02g53400	0.841463	0.0739475
LOC_Os01g10210	0.841836	0.0736911
LOC_Os03g01320	0.841844	0.0736853
LOC_Os08g01150	0.842058	0.0735381
LOC_Os03g52390	0.842186	0.0734506
LOC_Os08g20410	0.842516	0.0732242
LOC_Os03g02750	0.842653	0.0731302
LOC_Os05g31140	0.843271	0.0727069
LOC_Os10g01110	0.843299	0.0726878
LOC_Os09g25610	0.843356	0.0726486
LOC_Os12g36940	0.843473	0.0725684
LOC_Os08g37390	0.843697	0.0724153
LOC_Os08g32690	0.843978	0.0722232
LOC_Os10g38780	0.843984	0.0722192
LOC_Os09g38070	0.844163	0.0720969
LOC_Os12g39220	0.844431	0.0719141
LOC_Os03g16020	0.844847	0.0716306
LOC_Os07g47480	0.844867	0.0716173
LOC_Os11g12530	0.845121	0.071444
LOC_Os01g04440	0.845363	0.0712794
LOC_Os12g37840	0.845388	0.0712628
LOC_Os01g59920	0.845484	0.0711975
LOC_Os02g51060	0.84555	0.0711526
LOC_Os07g26690	0.845568	0.0711403
LOC_Os05g38190	0.845886	0.070924
LOC_Os03g46200	0.846057	0.0708081
LOC_Os02g58120	0.846097	0.0707808
LOC_Os05g49060	0.846137	0.0707536
LOC_Os04g29424	0.846166	0.0707338
LOC_Os08g44270	0.846261	0.0706699
LOC_Os04g38530	0.84637	0.0705956
LOC_Os07g06960	0.846553	0.0704715
LOC_Os02g07160	0.846564	0.0704643
LOC_Os04g37960	0.846573	0.0704578
LOC_Os03g43470	0.846773	0.0703226
LOC_Os01g29150	0.847069	0.0701219
LOC_Os10g36550	0.8472	0.0700332
LOC_Os11g05490	0.84723	0.0700131
LOC_Os03g10100	0.847276	0.0699822
LOC_Os11g01860	0.847376	0.0699147
LOC_Os02g53350	0.847426	0.0698808
LOC_Os04g51820	0.847808	0.0696224
LOC_Os10g41580	0.847809	0.0696219
LOC_Os06g01966	0.847847	0.0695962
LOC_Os05g50840	0.847918	0.0695484
LOC_Os08g09060	0.847979	0.0695072
LOC_Os01g43410	0.848312	0.0692825
LOC_Os02g02524	0.848796	0.0689565
LOC_Os05g31750	0.848979	0.0688331
LOC_Os03g06970	0.849226	0.0686672
LOC_Os03g60200	0.849264	0.0686418
LOC_Os10g28360	0.849453	0.0685145
LOC_Os04g34140	0.849512	0.0684748
LOC_Os11g34130	0.849519	0.0684704
LOC_Os03g63310	0.849646	0.0683851
LOC_Os06g49880	0.849898	0.0682159
LOC_Os06g36040	0.850085	0.0680901
LOC_Os05g46840	0.850394	0.0678835
LOC_Os03g55840	0.850407	0.0678749
LOC_Os01g35170	0.851142	0.0673831
LOC_Os06g15170	0.851197	0.067346
LOC_Os05g47650	0.851281	0.0672897
LOC_Os12g39120	0.851289	0.0672843
LOC_Os03g52170	0.851385	0.0672208
LOC_Os09g33680	0.851559	0.0671041
LOC_Os01g57940	0.851968	0.0668313
LOC_Os02g48860	0.852253	0.0666415
LOC_Os09g14670	0.85236	0.0665705
LOC_Os01g04590	0.852526	0.0664601
LOC_Os09g15800	0.852782	0.0662898
LOC_Os12g32970	0.852821	0.0662637
LOC_Os10g41749	0.852854	0.0662418
LOC_Os03g08470	0.853322	0.0659306
LOC_Os11g41710	0.853777	0.0656287
LOC_Os01g05060	0.853869	0.0655679
LOC_Os02g36264	0.854004	0.0654785
LOC_Os07g46670	0.854119	0.0654021
LOC_Os02g07930	0.854182	0.0653606
LOC_Os05g03760	0.854241	0.0653216
LOC_Os06g49500	0.854404	0.0652137
LOC_Os04g58734	0.854427	0.0651982
LOC_Os01g41900	0.854561	0.0651096
LOC_Os02g14170	0.854605	0.0650805
LOC_Os08g39140	0.854634	0.0650616
LOC_Os01g13120	0.854735	0.0649947
LOC_Os11g17970	0.854736	0.0649941
LOC_Os11g02369	0.854742	0.0649903
LOC_Os03g09230	0.854896	0.0648881
LOC_Os09g38620	0.854977	0.0648352
LOC_Os05g03750	0.85505	0.0647865
LOC_Os01g62290	0.855311	0.0646142
LOC_Os01g67540	0.855359	0.0645829
LOC_Os04g02880	0.855385	0.0645657
LOC_Os02g14440	0.855894	0.0642303
LOC_Os01g62630	0.856035	0.0641372
LOC_Os05g38660	0.856228	0.0640102
LOC_Os07g30620	0.856245	0.0639993
LOC_Os01g66840	0.856283	0.0639743
LOC_Os08g07740	0.856674	0.0637175
LOC_Os12g12860	0.856758	0.0636621
LOC_Os01g38530	0.85678	0.0636476
LOC_Os01g55280	0.856805	0.0636314
LOC_Os06g49970	0.856817	0.0636234
LOC_Os10g28080	0.85698	0.0635164
LOC_Os05g33840	0.857405	0.0632378
LOC_Os06g14420	0.857451	0.0632073
LOC_Os01g18660	0.857518	0.0631639
LOC_Os04g55640	0.857746	0.0630141
LOC_Os09g09370	0.858182	0.0627292
LOC_Os11g47809	0.858415	0.0625769
LOC_Os07g48610	0.858499	0.0625224
LOC_Os05g03070	0.858765	0.0623484
LOC_Os08g03630	0.858972	0.0622133
LOC_Os01g02770	0.858974	0.0622123
LOC_Os07g34850	0.859233	0.0620437
LOC_Os07g08150	0.85936	0.0619608
LOC_Os01g08320	0.859393	0.0619393
LOC_Os02g49970	0.859476	0.0618854
LOC_Os01g16310	0.859553	0.0618352
LOC_Os04g32920	0.859638	0.0617797
LOC_Os06g12250	0.859732	0.0617189
LOC_Os06g38764	0.859827	0.0616567
LOC_Os03g37830	0.859831	0.0616541
LOC_Os11g10470	0.859879	0.0616233
LOC_Os03g56840	0.859956	0.0615731
LOC_Os01g27230	0.860006	0.0615408
LOC_Os10g42800	0.860509	0.0612138
LOC_Os06g10280	0.860593	0.0611597
LOC_Os03g64070	0.860771	0.0610438
LOC_Os11g38810	0.860943	0.0609324
LOC_Os06g15370	0.860961	0.0609213
LOC_Os07g45060	0.861125	0.0608146
LOC_Os10g38150	0.861154	0.0607964
LOC_Os04g45270	0.861325	0.0606857
LOC_Os04g48490	0.861454	0.0606019
LOC_Os12g36830	0.861635	0.060485
LOC_Os04g38720	0.861689	0.0604503
LOC_Os11g04720	0.861704	0.0604401
LOC_Os05g49320	0.861835	0.0603559
LOC_Os04g49900	0.86195	0.0602817
LOC_Os01g20830	0.862105	0.0601818
LOC_Os07g37920	0.862129	0.0601659
LOC_Os12g03950	0.86238	0.0600041
LOC_Os02g50600	0.862483	0.0599378
LOC_Os05g37950	0.862543	0.0598994
LOC_Os11g38870	0.862616	0.059852
LOC_Os06g43020	0.862763	0.0597576
LOC_Os03g01020	0.86278	0.0597463
LOC_Os01g69840	0.862901	0.0596684
LOC_Os10g02380	0.863022	0.0595908
LOC_Os02g10660	0.863187	0.0594847
LOC_Os08g07660	0.863634	0.0591978
LOC_Os03g03980	0.863696	0.0591577
LOC_Os02g51900	0.863757	0.059119
LOC_Os04g22120	0.864007	0.0589585
LOC_Os01g08510	0.864106	0.0588947
LOC_Os04g51920	0.864366	0.0587283
LOC_Os07g38440	0.864554	0.0586077
LOC_Os06g05140	0.864684	0.0585248
LOC_Os09g36930	0.864764	0.0584736
LOC_Os03g05334	0.864791	0.0584567
LOC_Os06g36560	0.865063	0.0582825
LOC_Os07g27810	0.865246	0.0581656
LOC_Os01g68290	0.865337	0.0581076
LOC_Os05g41590	0.86539	0.0580737
LOC_Os08g45030	0.865426	0.0580511
LOC_Os01g48950	0.865513	0.0579956
LOC_Os07g35140	0.865603	0.0579381
LOC_Os07g13770	0.865658	0.0579027
LOC_Os08g38160	0.865728	0.0578584
LOC_Os07g47140	0.86577	0.0578318
LOC_Os09g20900	0.865856	0.0577771
LOC_Os02g19650	0.866225	0.0575419
LOC_Os09g29690	0.866431	0.0574109
LOC_Os08g06170	0.866609	0.0572976
LOC_Os04g57670	0.866667	0.0572611
LOC_Os08g23960	0.867142	0.0569594
LOC_Os04g33190	0.867238	0.0568986
LOC_Os03g55070	0.86806	0.0563784
LOC_Os03g56430	0.868094	0.0563567
LOC_Os01g61700	0.868496	0.0561031
LOC_Os12g08200	0.868506	0.0560965
LOC_Os03g15920	0.868569	0.0560564
LOC_Os06g04220	0.868641	0.0560112
LOC_Os01g52230	0.868922	0.0558342
LOC_Os03g09850	0.868935	0.055826
LOC_Os08g39840	0.869065	0.0557438
LOC_Os07g44160	0.869353	0.0555628
LOC_Os11g03240	0.869509	0.0554647
LOC_Os05g25350	0.869528	0.0554528
LOC_Os09g09930	0.869559	0.0554333
LOC_Os01g65480	0.869681	0.0553563
LOC_Os12g27440	0.869856	0.0552463
LOC_Os04g08828	0.869893	0.0552231
LOC_Os10g04510	0.869924	0.0552041
LOC_Os11g03660	0.869988	0.0551635
LOC_Os09g25690	0.870126	0.0550772
LOC_Os06g49110	0.870204	0.055028
LOC_Os01g62070	0.870458	0.054869
LOC_Os04g16740	0.870778	0.0546685
LOC_Os04g16854	0.871165	0.054426
LOC_Os03g57840	0.871495	0.0542204
LOC_Os06g01250	0.871596	0.0541572
LOC_Os03g01570	0.871605	0.0541513
LOC_Os10g32980	0.871883	0.0539783
LOC_Os06g39880	0.87191	0.0539611
LOC_Os03g38940	0.872308	0.0537131
LOC_Os01g06760	0.872341	0.0536929
LOC_Os01g15130	0.872343	0.0536917
LOC_Os01g01160	0.872356	0.0536836
LOC_Os03g49440	0.872649	0.0535013
LOC_Os04g49950	0.87278	0.0534199
LOC_Os06g44010	0.872881	0.0533569
LOC_Os01g53220	0.873059	0.0532461
LOC_Os07g45120	0.873241	0.0531333
LOC_Os01g68610	0.873242	0.0531329
LOC_Os01g39860	0.873415	0.0530256
LOC_Os12g04424	0.873648	0.0528809
LOC_Os02g45320	0.87374	0.0528237
LOC_Os01g66850	0.873887	0.0527328
LOC_Os01g23990	0.873951	0.0526931
LOC_Os12g34320	0.873966	0.0526842
LOC_Os02g47320	0.87402	0.0526508
LOC_Os10g32540	0.874042	0.0526374
LOC_Os06g07600	0.874064	0.0526237
LOC_Os07g03170	0.874085	0.0526108
LOC_Os10g04490	0.874179	0.0525526
LOC_Os05g46610	0.874399	0.0524166
LOC_Os07g43740	0.874652	0.0522602
LOC_Os01g04370	0.874736	0.0522085
LOC_Os04g28990	0.87497	0.0520642
LOC_Os03g20870	0.875069	0.0520033
LOC_Os04g48030	0.875109	0.0519784
LOC_Os01g15250	0.875138	0.0519604
LOC_Os10g18340	0.875239	0.0518981
LOC_Os01g11860	0.875262	0.051884
LOC_Os01g19170	0.875557	0.0517029
LOC_Os03g14420	0.875577	0.0516902
LOC_Os04g48750	0.875713	0.0516064
LOC_Os04g45900	0.87575	0.051584
LOC_Os07g41230	0.875861	0.0515157
LOC_Os01g10640	0.876006	0.0514268
LOC_Os03g58980	0.876087	0.0513772
LOC_Os01g09150	0.876386	0.0511932
LOC_Os04g15690	0.876457	0.0511498
LOC_Os03g40100	0.876536	0.0511013
LOC_Os01g12160	0.876591	0.0510679
LOC_Os02g52150	0.876709	0.0509958
LOC_Os07g05365	0.876771	0.0509577
LOC_Os07g18230	0.876847	0.0509107
LOC_Os03g55034	0.876957	0.0508438
LOC_Os08g09690	0.87697	0.0508354
LOC_Os09g23350	0.877029	0.0507998
LOC_Os01g10440	0.877288	0.0506415
[truncated: 1,357 more rows]

## Sheet: Table S6
Table S6. Number of biological processes in various GO classifications enriched by recovery related genes in different clusters.
GO Class ID	Definitions	S cluster-1	T cluster-1	S cluster-2	T cluster-2	S cluster-3	T cluster-3	S cluster-4	T cluster-4	S cluster-5	T cluster-5	S cluster-6	T cluster-6	S cluster-7	T cluster-7	S cluster-8	T cluster-8
GO:0000003	reproduction	0	0	0	0	0	0	0	0	1	0	0	0	1	0	0	0
GO:0005975	carbohydrate metabolic process	14	4	11	10	0	0	0	0	1	0	1	1	1	1	0	1
GO:0006091	generation of precursor metabolites and energy	1	0	0	1	0	0	0	0	0	5	0	0	4	4	3	0
GO:0006118	electron transport	0	0	0	0	0	0	0	0	0	0	0	0	1	1	0	0
GO:0006139	nucleobase, nucleoside, nucleotide and nucleic acid metabolic process	0	0	0	1	1	0	0	1	2	3	0	0	0	1	0	0
GO:0006629	lipid metabolic process	5	2	0	12	0	0	0	0	4	3	0	0	0	3	0	0
GO:0006810	transport	10	6	0	4	0	0	0	0	8	7	6	4	0	11	0	0
GO:0006950	response to stress	4	1	10	0	0	1	4	3	7	4	0	2	1	0	1	0
GO:0007154	cell communication	2	0	0	0	0	1	0	2	2	0	0	0	0	0	0	0
GO:0007165	signal transduction	2	0	0	0	0	0	0	2	1	0	0	0	0	0	0	0
GO:0007275	multicellular organismal development	0	0	0	2	0	0	0	0	0	0	0	0	4	0	0	0
GO:0008152	metabolic process	29	10	17	36	1	0	0	1	62	45	22	23	21	27	8	0
GO:0008219	cell death	0	0	0	0	0	0	0	0	4	0	0	0	0	0	0	0
GO:0009056	catabolic process	0	0	1	7	0	0	0	0	0	0	0	1	0	0	0	0
GO:0009058	biosynthetic process	6	1	1	10	1	0	0	1	25	11	2	2	2	1	0	0
GO:0009605	response to external stimulus	0	0	0	2	0	1	0	0	4	5	0	0	0	0	1	0
GO:0009607	response to biotic stimulus	0	0	0	3	1	0	0	0	5	6	0	0	0	0	2	0
GO:0009628	response to abiotic stimulus	8	3	11	17	0	0	5	3	3	1	0	1	13	1	0	0
GO:0009719	response to endogenous stimulus	6	2	3	3	0	0	0	5	5	3	0	2	0	0	0	0
GO:0009791	post-embryonic development	0	0	0	2	0	0	0	0	0	0	0	0	4	0	0	0
GO:0009856	pollination	0	0	0	0	0	0	0	0	1	0	0	0	0	0	0	0
GO:0009875	pollen-pistil interaction	0	0	0	0	0	0	0	0	1	0	0	0	0	0	0	0
GO:0009987	cellular process	28	6	14	29	1	1	0	10	55	35	16	14	17	20	5	0
GO:0009991	response to extracellular stimulus	0	0	0	0	0	1	0	0	0	0	0	0	0	0	0	0
GO:0015979	photosynthesis	0	0	0	0	0	0	0	0	0	1	0	0	2	3	1	0
GO:0016043	cellular component organization and biogenesis	2	0	1	3	0	0	0	0	0	0	0	0	0	0	0	0
GO:0019538	protein metabolic process	0	0	1	0	0	0	0	0	5	5	5	3	0	3	0	0
GO:0019748	secondary metabolic process	0	0	2	9	0	0	0	0	8	0	0	0	0	0	0	0
GO:0030154	cell differentiation	0	0	0	0	0	0	0	0	0	0	0	1	0	0	0	0

## Sheet: Table S7
Table S7. Distributions of GO biological processes of different types in various GO classifications. Percentage in shade indicates the GO classification preferred by the type of GO biological processes.
		Count							Percentage
GO Class ID	Description	Overal	Type I	Type II	Type III	Type IV	Type V	Type VI	Type I	Tolerant-featured (II and IV)	Susceptible-featured (III and V)
GO:0008152	metabolic process	195	36	56	23	17	35	28	0.184615	0.374359	0.297436
GO:0009987	cellular process	167	25	57	27	11	23	24	0.149701	0.407186	0.299401
GO:0009058	biosynthetic process	57	7	21	8	4	11	6	0.122807	0.438596	0.333333
GO:0006810	transport	36	10	7	8	5	0	6	0.277778	0.333333	0.222222
GO:0006139	nucleobase, nucleoside, nucleotide and nucleic acid metabolic process	32	1	26	1	0	0	4	0.03125	0.8125	0.03125
GO:0005975	carbohydrate metabolic process	27	7	7	1	5	4	3	0.259259	0.444444	0.185185
GO:0009628	response to abiotic stimulus	25	11	2	6	0	0	6	0.44	0.08	0.24
GO:0009056	catabolic process	20	0	8	0	4	5	3	0	0.6	0.25
GO:0006950	response to stress	19	6	2	2	0	5	4	0.315789	0.105263	0.368421
GO:0006629	lipid metabolic process	16	1	1	5	0	7	2	0.0625	0.0625	0.75
GO:0009605	response to external stimulus	14	1	1	1	3	7	1	0.0714286	0.285714	0.571429
GO:0019748	secondary metabolic process	11	3	2	1	0	4	1	0.272727	0.181818	0.454545
GO:0009719	response to endogenous stimulus	10	3	1	3	0	2	1	0.3	0.1	0.5
GO:0009607	response to biotic stimulus	8	2	0	0	0	6	0	0.25	0	0.75
GO:0007275	multicellular organismal development	7	0	3	3	0	0	1	0	0.428571	0.428571
GO:0006091	generation of precursor metabolites and energy	6	0	2	0	1	0	3	0	0.5	0
GO:0019538	protein metabolic process	6	3	0	1	0	1	1	0.5	0	0.333333
GO:0009791	post-embryonic development	5	0	3	1	0	0	1	0	0.6	0.2
GO:0016043	cellular component organization and biogenesis	4	0	4	0	0	0	0	0	1	0
GO:0007154	cell communication	4	0	3	0	1	0	0	0	1	0
GO:0019725	cell homeostasis	4	0	1	2	0	0	1	0	0.25	0.5
GO:0009991	response to extracellular stimulus	3	0	1	0	2	0	0	0	1	0
GO:0015979	photosynthesis	3	0	0	0	0	0	3	0	0	0
GO:0008219	cell death	3	0	0	2	0	1	0	0	0	1
GO:0006464	protein modification process	3	1	0	0	0	1	1	0.333333	0	0.333333
GO:0000003	reproduction	2	0	0	2	0	0	0	0	0	1
GO:0009606	tropism	2	0	0	1	0	0	1	0	0	0.5
GO:0006118	electron transport	1	0	0	0	0	1	0	0	0	1
GO:0030154	cell differentiation	1	1	0	0	0	0	0	1	0	0
GO:0007165	signal transduction	1	0	0	1	0	0	0	0	0	1
GO:0009875	pollen-pistil interaction	1	0	0	1	0	0	0	0	0	1
GO:0009856	pollination	1	0	0	1	0	0	0	0	0	1

## Sheet: Table S8
Table S8. Enrichments of GO biological processes by osmolality- and H2O2-correlated drought responsive genes.
Trait	GO id	description	ratio_in_study	ratio_in_pop	p_uncorrected	p_bonferroni	Toelrant-featured type
Osmotic potential	GO:0009832	plant-type cell wall biogenesis	13/1751	46/55958	1.33e-07	0.0004	IV
	GO:0071214	cellular response to abiotic stimulus	17/1751	94/55958	2.32e-07	0.0007	NA
	GO:0009834	plant-type secondary cell wall biogenesis	11/1751	31/55958	3.05e-07	0.000918	II
	GO:0006972	hyperosmotic response	12/1751	61/55958	3.58e-07	0.00108	IV
	GO:0033692	cellular polysaccharide biosynthetic process	18/1751	139/55958	3.9e-07	0.00118	NA
	GO:0019318	hexose metabolic process	26/1751	233/55958	3.94e-07	0.00119	II
	GO:0006090	pyruvate metabolic process	25/1751	185/55958	4.16e-07	0.00125	NA
	GO:0009791	post-embryonic development	28/1751	269/55958	4.57e-07	0.00138	NA
	GO:0019319	hexose biosynthetic process	20/1751	156/55958	4.92e-07	0.00148	IV
	GO:0016052	carbohydrate catabolic process	30/1751	254/55958	5.37e-07	0.00162	II
	GO:0006006	glucose metabolic process	19/1751	157/55958	5.44e-07	0.00164	IV
	GO:0051259	protein oligomerization	9/1751	33/55958	5.51e-07	0.00166	IV
	GO:0009408	response to heat	33/1751	189/55958	5.94e-07	0.00179	NA
	GO:0030001	metal ion transport	38/1751	345/55958	6.08e-07	0.00183	NA
	GO:0042542	response to hydrogen peroxide	11/1751	53/55958	6.21e-07	0.00187	NA
	GO:0042538	hyperosmotic salinity response	11/1751	53/55958	6.21e-07	0.00187	IV
	GO:0009415	response to water	49/1751	239/55958	6.26e-07	0.00189	NA
	GO:0005985	sucrose metabolic process	34/1751	383/55958	6.31e-07	0.0019	NA
	GO:0005982	starch metabolic process	33/1751	383/55958	6.31e-07	0.0019	NA
	GO:0042546	cell wall biogenesis	13/1751	76/55958	6.43e-07	0.00194	IV
	GO:0033993	response to lipid	48/1751	365/55958	6.61e-07	0.00199	NA
	GO:0000271	polysaccharide biosynthetic process	18/1751	144/55958	6.63e-07	0.002	NA
	GO:0009737	response to abscisic acid	43/1751	292/55958	6.65e-07	0.002	NA
	GO:0009250	glucan biosynthetic process	15/1751	102/55958	6.9e-07	0.00208	NA
	GO:0009642	response to light intensity	19/1751	89/55958	6.97e-07	0.0021	NA
	GO:0044724	single-organism carbohydrate catabolic process	20/1751	160/55958	7.29e-07	0.0022	IV
	GO:0009311	oligosaccharide metabolic process	35/1751	405/55958	7.44e-07	0.00224	NA
	GO:0009644	response to high light intensity	15/1751	54/55958	7.58e-07	0.00228	NA
	GO:0046364	monosaccharide biosynthetic process	20/1751	176/55958	7.64e-07	0.0023	IV
	GO:0006790	sulfur compound metabolic process	32/1751	331/55958	7.97e-07	0.0024	II
	GO:0046777	protein autophosphorylation	17/1751	117/55958	8.11e-07	0.00244	NA
	GO:0044264	cellular polysaccharide metabolic process	41/1751	480/55958	8.56e-07	0.00258	NA
	GO:0009409	response to cold	37/1751	278/55958	8.57e-07	0.00258	NA
	GO:0006575	cellular modified amino acid metabolic process	17/1751	132/55958	8.8e-07	0.00265	NA
	GO:0080167	response to karrikin	19/1751	147/55958	9.01e-07	0.00271	NA
	GO:0009414	response to water deprivation	43/1751	227/55958	9.1e-07	0.00274	NA
	GO:0009725	response to hormone	66/1751	585/55958	9.11e-07	0.00274	NA
	GO:0051186	cofactor metabolic process	39/1751	506/55958	9.49e-07	0.00286	IV
	GO:0005996	monosaccharide metabolic process	30/1751	280/55958	9.81e-07	0.00296	II
	GO:0097305	response to alcohol	45/1751	298/55958	9.88e-07	0.00298	NA
	GO:0000302	response to reactive oxygen species	18/1751	119/55958	1.02e-06	0.00308	NA
	GO:0016051	carbohydrate biosynthetic process	39/1751	373/55958	1.05e-06	0.00316	NA
	GO:0007165	signal transduction	63/1751	713/55958	1.11e-06	0.00335	NA
	GO:0016311	dephosphorylation	34/1751	337/55958	1.15e-06	0.00346	NA
	GO:0009719	response to endogenous stimulus	66/1751	593/55958	1.2e-06	0.0036	NA
	GO:0043207	response to external biotic stimulus	46/1751	570/55958	1.21e-06	0.00366	NA
	GO:0005984	disaccharide metabolic process	34/1751	395/55958	1.23e-06	0.00371	NA
	GO:0006970	response to osmotic stress	67/1751	491/55958	1.24e-06	0.00375	NA
	GO:1901135	carbohydrate derivative metabolic process	64/1751	783/55958	1.26e-06	0.0038	NA
	GO:0010035	response to inorganic substance	100/1751	783/55958	1.26e-06	0.0038	NA
	GO:0009607	response to biotic stimulus	46/1751	595/55958	1.29e-06	0.00387	NA
	GO:0005976	polysaccharide metabolic process	43/1751	545/55958	1.31e-06	0.00395	NA
	GO:0006091	generation of precursor metabolites and energy	45/1751	514/55958	1.32e-06	0.00397	II
	GO:0010817	regulation of hormone levels	20/1751	151/55958	1.34e-06	0.00403	NA
	GO:0006094	gluconeogenesis	18/1751	151/55958	1.34e-06	0.00403	IV
	GO:0046686	response to cadmium ion	35/1751	397/55958	1.37e-06	0.00413	NA
	GO:0001101	response to acid chemical	92/1751	633/55958	1.38e-06	0.00415	NA
	GO:0009605	response to external stimulus	62/1751	756/55958	1.38e-06	0.00415	NA
	GO:0009416	response to light stimulus	52/1751	441/55958	1.42e-06	0.00426	NA
	GO:0006073	cellular glucan metabolic process	38/1751	443/55958	1.44e-06	0.00433	II
	GO:0044042	glucan metabolic process	38/1751	443/55958	1.44e-06	0.00433	II
	GO:0006979	response to oxidative stress	38/1751	446/55958	1.49e-06	0.0045	NA
	GO:0065008	regulation of biological quality	52/1751	698/55958	1.5e-06	0.00452	NA
	GO:0034637	cellular carbohydrate biosynthetic process	21/1751	184/55958	1.54e-06	0.00465	NA
	GO:0010038	response to metal ion	44/1751	497/55958	1.58e-06	0.00476	NA
	GO:1901701	cellular response to oxygen-containing compound	13/1751	82/55958	1.58e-06	0.00476	II
	GO:0006753	nucleoside phosphate metabolic process	35/1751	450/55958	1.6e-06	0.00483	NA
	GO:0010119	regulation of stomatal movement	11/1751	58/55958	1.61e-06	0.00484	NA
	GO:0044262	cellular carbohydrate metabolic process	54/1751	607/55958	1.61e-06	0.00486	NA
	GO:0006812	cation transport	51/1751	579/55958	1.63e-06	0.0049	NA
	GO:0009266	response to temperature stimulus	66/1751	451/55958	1.64e-06	0.00494	NA
	GO:0051707	response to other organism	46/1751	556/55958	1.68e-06	0.00505	NA
	GO:0009651	response to salt stress	59/1751	455/55958	1.81e-06	0.00546	NA
	GO:0044255	cellular lipid metabolic process	53/1751	772/55958	1.84e-06	0.00556	NA
	GO:0044723	single-organism carbohydrate metabolic process	69/1751	772/55958	1.84e-06	0.00556	NA
	GO:0006811	ion transport	67/1751	839/55958	1.85e-06	0.00559	NA
	GO:0046486	glycerolipid metabolic process	26/1751	290/55958	1.89e-06	0.0057	NA
	GO:0044765	single-organism transport	69/1751	1065/55958	1.89e-06	0.0057	NA
	GO:1901700	response to oxygen-containing compound	112/1751	810/55958	1.91e-06	0.00574	NA
	GO:0044707	single-multicellular organism process	61/1751	951/55958	1.92e-06	0.00578	NA
	GO:0009314	response to radiation	52/1751	457/55958	1.92e-06	0.00578	NA
	GO:0019362	pyridine nucleotide metabolic process	22/1751	220/55958	1.94e-06	0.00583	NA
	GO:0015976	carbon utilization	12/1751	71/55958	1.97e-06	0.00593	NA
	GO:0032501	multicellular organismal process	61/1751	954/55958	2.04e-06	0.00615	NA
	GO:0019637	organophosphate metabolic process	55/1751	711/55958	2.05e-06	0.00618	NA
	GO:0010033	response to organic substance	80/1751	749/55958	2.1e-06	0.00633	NA
	GO:0044712	single-organism catabolic process	45/1751	538/55958	2.1e-06	0.00634	II
	GO:0051704	multi-organism process	49/1751	624/55958	2.14e-06	0.00644	NA
	GO:0009069	serine family amino acid metabolic process	101/1751	1732/55958	2.19e-06	0.00659	NA
	GO:0009628	response to abiotic stimulus	178/1751	1435/55958	2.25e-06	0.00676	NA
	GO:0042221	response to chemical	154/1751	1390/55958	2.26e-06	0.00682	NA
	GO:1903506	regulation of nucleic acid-templated transcription	116/1751	1685/55958	2.27e-06	0.00683	NA
	GO:2001141	regulation of RNA biosynthetic process	116/1751	1685/55958	2.27e-06	0.00683	NA
	GO:2000112	regulation of cellular macromolecule biosynthetic process	120/1751	1956/55958	2.27e-06	0.00685	NA
	GO:0010556	regulation of macromolecule biosynthetic process	120/1751	1956/55958	2.27e-06	0.00685	NA
	GO:0044711	single-organism biosynthetic process	115/1751	1537/55958	2.32e-06	0.00699	NA
	GO:0008610	lipid biosynthetic process	35/1751	464/55958	2.42e-06	0.0073	NA
	GO:0070887	cellular response to chemical stimulus	17/1751	142/55958	2.46e-06	0.0074	NA
	GO:0032502	developmental process	104/1751	1547/55958	2.55e-06	0.00769	NA
	GO:1902578	single-organism localization	69/1751	1096/55958	2.59e-06	0.00781	NA
	GO:0005975	carbohydrate metabolic process	97/1751	1223/55958	2.65e-06	0.00797	NA
	GO:1901575	organic substance catabolic process	65/1751	1019/55958	2.69e-06	0.0081	II
	GO:0048856	anatomical structure development	58/1751	901/55958	2.7e-06	0.00813	NA
	GO:0051179	localization	163/1751	2474/55958	2.71e-06	0.00817	NA
	GO:0055085	transmembrane transport	90/1751	1021/55958	2.73e-06	0.00822	NA
	GO:0044283	small molecule biosynthetic process	55/1751	800/55958	2.76e-06	0.00833	II
	GO:0031326	regulation of cellular biosynthetic process	122/1751	1990/55958	2.77e-06	0.00835	NA
	GO:0009117	nucleotide metabolic process	35/1751	445/55958	2.83e-06	0.00854	NA
	GO:0009056	catabolic process	67/1751	1068/55958	2.97e-06	0.00896	II
	GO:0006629	lipid metabolic process	65/1751	1029/55958	2.98e-06	0.00898	NA
	GO:0010468	regulation of gene expression	124/1751	2061/55958	3.02e-06	0.00909	NA
	GO:0043436	oxoacid metabolic process	174/1751	2842/55958	3.05e-06	0.0092	NA
	GO:0044767	single-organism developmental process	88/1751	1333/55958	3.07e-06	0.00924	NA
	GO:0006082	organic acid metabolic process	174/1751	2844/55958	3.08e-06	0.00929	NA
	GO:0009889	regulation of biosynthetic process	126/1751	2006/55958	3.18e-06	0.00958	NA
	GO:0098542	defense response to other organism	30/1751	374/55958	3.18e-06	0.0096	NA
	GO:0016310	phosphorylation	147/1751	2444/55958	3.23e-06	0.00972	NA
	GO:0006355	regulation of transcription, DNA-templated	184/1751	2458/55958	3.37e-06	0.0102	NA
	GO:0046939	nucleotide phosphorylation	18/1751	161/55958	3.38e-06	0.0102	NA
	GO:0006810	transport	158/1751	2389/55958	3.41e-06	0.0103	NA
	GO:0044281	small molecule metabolic process	225/1751	3563/55958	3.45e-06	0.0104	NA
	GO:0019752	carboxylic acid metabolic process	170/1751	2801/55958	3.46e-06	0.0104	NA
	GO:1901605	alpha-amino acid metabolic process	123/1751	2151/55958	3.5e-06	0.0105	NA
	GO:0006793	phosphorus metabolic process	210/1751	3171/55958	3.51e-06	0.0106	NA
	GO:0009755	hormone-mediated signaling pathway	25/1751	282/55958	3.61e-06	0.0109	NA
	GO:0006468	protein phosphorylation	110/1751	1921/55958	3.61e-06	0.0109	NA
	GO:0051234	establishment of localization	162/1751	2409/55958	3.62e-06	0.0109	NA
	GO:0055114	oxidation-reduction process	137/1751	2104/55958	3.74e-06	0.0113	NA
	GO:0006464	cellular protein modification process	149/1751	2754/55958	3.79e-06	0.0114	NA
	GO:0036211	protein modification process	149/1751	2754/55958	3.79e-06	0.0114	NA
	GO:0046496	nicotinamide nucleotide metabolic process	20/1751	195/55958	3.79e-06	0.0114	NA
	GO:0044267	cellular protein metabolic process	155/1751	3275/55958	3.79e-06	0.0114	NA
	GO:0006520	cellular amino acid metabolic process	129/1751	2231/55958	3.84e-06	0.0116	NA
	GO:0043412	macromolecule modification	155/1751	2906/55958	3.88e-06	0.0117	NA
	GO:0006950	response to stress	207/1751	3047/55958	3.88e-06	0.0117	NA
	GO:0006470	protein dephosphorylation	19/1751	180/55958	4.31e-06	0.013	NA
	GO:0006081	cellular aldehyde metabolic process	17/1751	148/55958	4.34e-06	0.0131	NA
	GO:0006749	glutathione metabolic process	11/1751	64/55958	4.42e-06	0.0133	NA
	GO:0006796	phosphate-containing compound metabolic process	201/1751	3100/55958	4.56e-06	0.0137	NA
	GO:0050896	response to stimulus	306/1751	4122/55958	4.89e-06	0.0147	NA
	GO:0044763	single-organism cellular process	380/1751	5996/55958	5.06e-06	0.0152	NA
	GO:0072524	pyridine-containing compound metabolic process	22/1751	234/55958	5.31e-06	0.016	NA
	GO:0044710	single-organism metabolic process	400/1751	6392/55958	5.33e-06	0.016	NA
	GO:0044699	single-organism process	536/1751	8738/55958	6.14e-06	0.0185	NA
	GO:0071822	protein complex subunit organization	18/1751	168/55958	6.18e-06	0.0186	NA
	GO:0009259	ribonucleotide metabolic process	27/1751	330/55958	6.74e-06	0.0203	IV
	GO:0019693	ribose phosphate metabolic process	29/1751	369/55958	6.83e-06	0.0206	IV
	GO:0044275	cellular carbohydrate catabolic process	10/1751	55/55958	7.11e-06	0.0214	NA
	GO:0006757	ATP generation from ADP	16/1751	138/55958	7.29e-06	0.022	NA
	GO:0009135	purine nucleoside diphosphate metabolic process	16/1751	138/55958	7.29e-06	0.022	NA
	GO:0009179	purine ribonucleoside diphosphate metabolic process	16/1751	138/55958	7.29e-06	0.022	NA
	GO:0046031	ADP metabolic process	16/1751	138/55958	7.29e-06	0.022	NA
	GO:0009185	ribonucleoside diphosphate metabolic process	16/1751	138/55958	7.29e-06	0.022	NA
	GO:0006096	glycolytic process	16/1751	138/55958	7.29e-06	0.022	IV
	GO:0019725	cellular homeostasis	19/1751	188/55958	8.12e-06	0.0245	NA
	GO:0055086	nucleobase-containing small molecule metabolic process	40/1751	597/55958	8.33e-06	0.0251	NA
	GO:0030243	cellulose metabolic process	12/1751	82/55958	9.29e-06	0.028	NA
	GO:0006461	protein complex assembly	17/1751	158/55958	1.05e-05	0.0316	NA
	GO:0022414	reproductive process	59/1751	1028/55958	1.13e-05	0.0339	NA
	GO:0009690	cytokinin metabolic process	7/1751	26/55958	1.13e-05	0.0341	NA
	GO:0006165	nucleoside diphosphate phosphorylation	16/1751	143/55958	1.15e-05	0.0347	NA
	GO:0071229	cellular response to acid chemical	10/1751	58/55958	1.16e-05	0.0351	NA
	GO:0003006	developmental process involved in reproduction	44/1751	689/55958	1.21e-05	0.0365	NA
	GO:0071669	plant-type cell wall organization or biogenesis	14/1751	113/55958	1.25e-05	0.0376	NA
	GO:0032787	monocarboxylic acid metabolic process	38/1751	561/55958	1.26e-05	0.0378	NA
	GO:0006739	NADP metabolic process	12/1751	85/55958	1.35e-05	0.0408	NA
H2O2 content	GO:0006811	ion transport	27/572	839/55958	8.05e-07	0.00129	NA
	GO:0044765	single-organism transport	31/572	1065/55958	8.41e-07	0.00135	NA
	GO:0044711	single-organism biosynthetic process	44/572	1537/55958	8.5e-07	0.00136	NA
	GO:0055085	transmembrane transport	29/572	1021/55958	1.09e-06	0.00175	NA
	GO:0006952	defense response	35/572	1149/55958	1.35e-06	0.00218	NA
	GO:1902578	single-organism localization	31/572	1096/55958	1.5e-06	0.00241	NA
	GO:0006950	response to stress	62/572	3047/55958	1.63e-06	0.00261	NA
	GO:0043436	oxoacid metabolic process	58/572	2842/55958	1.87e-06	0.003	NA
	GO:0006082	organic acid metabolic process	58/572	2844/55958	1.88e-06	0.00303	NA
	GO:0050896	response to stimulus	81/572	4122/55958	2.48e-06	0.00399	NA
	GO:0019752	carboxylic acid metabolic process	58/572	2801/55958	2.59e-06	0.00415	NA
	GO:0044281	small molecule metabolic process	73/572	3563/55958	2.61e-06	0.00419	NA
	GO:0006793	phosphorus metabolic process	65/572	3171/55958	2.64e-06	0.00424	NA
	GO:0006796	phosphate-containing compound metabolic process	62/572	3100/55958	3.17e-06	0.00509	NA
	GO:0044699	single-organism process	165/572	8738/55958	3.21e-06	0.00516	NA
	GO:0044710	single-organism metabolic process	125/572	6392/55958	3.23e-06	0.00518	NA
	GO:0044763	single-organism cellular process	119/572	5996/55958	3.27e-06	0.00525	NA
	GO:0008610	lipid biosynthetic process	17/572	464/55958	7.75e-06	0.0124	NA
	GO:0006812	cation transport	19/572	579/55958	1.1e-05	0.0176	NA
	GO:0016310	phosphorylation	49/572	2444/55958	1.13e-05	0.0182	NA
	GO:0055114	oxidation-reduction process	43/572	2104/55958	2.05e-05	0.0328	NA
	GO:0015985	energy coupled proton transport, down electrochemical gradient	6/572	55/55958	2.11e-05	0.0338	II
	GO:0015986	ATP synthesis coupled proton transport	6/572	55/55958	2.11e-05	0.0338	II

## Sheet: Table S9
Table S9. Distribution of biological processes enriched by osmolality- and H2O2-correlated drought responsive genes in various GO classification.
Trait	GO Class ID	Definitions	Count
Osmotic potential	GO:0008150	biological process	167
	GO:0008152	metabolic process	91
	GO:0009987	cellular process	76
	GO:0005975	carbohydrate metabolic process	27
	GO:0009058	biosynthetic process	18
	GO:0006139	nucleobase, nucleoside, nucleotide and nucleic acid metabolic process	18
	GO:0009628	response to abiotic stimulus	16
	GO:0006950	response to stress	12
	GO:0009056	catabolic process	7
	GO:0006810	transport	6
	GO:0019538	protein metabolic process	6
	GO:0009607	response to biotic stimulus	4
	GO:0009605	response to external stimulus	4
	GO:0009719	response to endogenous stimulus	4
	GO:0006464	protein modification process	4
	GO:0006629	lipid metabolic process	4
	GO:0016043	cellular component organization and biogenesis	3
	GO:0006091	generation of precursor metabolites and energy	3
	GO:0000003	reproduction	2
	GO:0007165	signal transduction	2
	GO:0007154	cell communication	2
	GO:0019725	cell homeostasis	1
	GO:0009791	post-embryonic development	1
	GO:0007275	multicellular organismal development	1
H2O2 content	GO:0008150	biological process	24
	GO:0008152	metabolic process	12
	GO:0009987	cellular process	8
	GO:0006810	transport	6
	GO:0009058	biosynthetic process	3
	GO:0006950	response to stress	2
	GO:0006139	nucleobase, nucleoside, nucleotide and nucleic acid metabolic process	1
	GO:0006629	lipid metabolic process	1

## Sheet: Table S10
Table S10. The enrichment of tolerant-featured biological processes in Gene Ontology for nine modules.
Module	Type	GO	Description
Blue	II	GO:0016598	protein arginylation
Blue	II	GO:0006021	inositol biosynthetic process
Blue	II	GO:0019216	regulation of lipid metabolic process
Blue	II	GO:0051051	negative regulation of transport
Blue	II	GO:0071435	potassium ion export
Blue	IV	GO:0000272	polysaccharide catabolic process
Blue	IV	GO:0019319	hexose biosynthetic process
Blue	IV	GO:0044247	cellular polysaccharide catabolic process
Blue	IV	GO:0009251	glucan catabolic process
Blue	IV	GO:0035725	sodium ion transmembrane transport
Brown	II	GO:0009132	nucleoside diphosphate metabolic process
Brown	II	GO:0015969	guanosine tetraphosphate metabolic process
Brown	II	GO:0034035	purine ribonucleoside bisphosphate metabolic process
Brown	II	GO:1901068	guanosine-containing compound metabolic process
Brown	II	GO:0015850	organic hydroxy compound transport
Brown	II	GO:0015752	D-ribose transport
Brown	II	GO:0015750	pentose transport
Brown	II	GO:0015753	D-xylose transport
Brown	II	GO:0015795	sorbitol transport
Brown	II	GO:0015797	mannitol transport
Brown	IV	GO:0046364	monosaccharide biosynthetic process
Brown	IV	GO:0019319	hexose biosynthetic process
Brown	IV	GO:0006835	dicarboxylic acid transport
Green	II	GO:0043686	co-translational protein modification
Green	II	GO:0043255	regulation of carbohydrate biosynthetic process
Green	II	GO:0006177	GMP biosynthetic process
Green	II	GO:0000957	mitochondrial RNA catabolic process
Green	II	GO:0006206	pyrimidine nucleobase metabolic process
Green	II	GO:0006220	pyrimidine nucleotide metabolic process
Green	II	GO:0006221	pyrimidine nucleotide biosynthetic process
Green	II	GO:0009186	deoxyribonucleoside diphosphate metabolic process
Green	II	GO:0032205	negative regulation of telomere maintenance
Green	II	GO:0032210	regulation of telomere maintenance via telomerase
Green	II	GO:0032211	negative regulation of telomere maintenance via telomerase
Green	II	GO:0046037	GMP metabolic process
Green	II	GO:0006164	purine nucleotide biosynthetic process
Green	II	GO:0009127	purine nucleoside monophosphate biosynthetic process
Green	II	GO:0009152	purine ribonucleotide biosynthetic process
Green	II	GO:0009168	purine ribonucleoside monophosphate biosynthetic process
Green	II	GO:0009260	ribonucleotide biosynthetic process
Green	II	GO:0034654	nucleobase-containing compound biosynthetic process
Green	II	GO:0006189	nucleobase-containing compound biosynthetic process
Green	II	GO:0042276	error-prone translesion synthesis
Green	II	GO:1900865	chloroplast RNA modification
Green	II	GO:0006269	DNA replication, synthesis of RNA primer
Green	IV	GO:0090311	regulation of protein deacetylation
Green	IV	GO:0031063	regulation of histone deacetylation
Green	IV	GO:0031056	regulation of histone modification
Green	IV	GO:0031555	transcriptional attenuation
Green	IV	GO:0031554	regulation of DNA-templated transcription, termination
Green	IV	GO:0031564	transcription antitermination
Green	IV	GO:0009156	ribonucleoside monophosphate biosynthetic process
Green	IV	GO:0009124	nucleoside monophosphate biosynthetic process
Greenyellow	II	GO:0010400	rhamnogalacturonan I side chain metabolic process
Greenyellow	II	GO:0010395	rhamnogalacturonan I metabolic process
Greenyellow	II	GO:0043255	regulation of carbohydrate biosynthetic process
Greenyellow	II	GO:0019216	regulation of lipid metabolic process
Purple	II	GO:0006119	oxidative phosphorylation
Purple	II	GO:0006206	pyrimidine nucleobase metabolic process
Purple	II	GO:0009142	nucleoside triphosphate biosynthetic process
Purple	II	GO:0006397	mRNA processing
Purple	II	GO:0006164	purine nucleotide biosynthetic process
Purple	II	GO:0006754	ATP biosynthetic process
Purple	II	GO:0009127	purine nucleoside monophosphate biosynthetic process
Purple	II	GO:0009145	purine nucleoside triphosphate biosynthetic process
Purple	II	GO:0009152	purine ribonucleotide biosynthetic process
Purple	II	GO:0009168	purine ribonucleoside monophosphate biosynthetic process
Purple	II	GO:0009201	ribonucleoside triphosphate biosynthetic process
Purple	II	GO:0009206	purine ribonucleoside triphosphate biosynthetic process
Purple	II	GO:0009260	ribonucleotide biosynthetic process
Purple	II	GO:0015986	ATP synthesis coupled proton transport
Purple	II	GO:0034654	nucleobase-containing compound biosynthetic process
Purple	II	GO:0016071	mRNA metabolic process
Purple	II	GO:0015985	energy coupled proton transport, down electrochemical gradient
Purple	II	GO:1902600	hydrogen ion transmembrane transport
Purple	IV	GO:0019253	reductive pentose-phosphate cycle
Purple	IV	GO:0006120	mitochondrial electron transport, NADH to ubiquinone
Purple	IV	GO:0009156	ribonucleoside monophosphate biosynthetic process
Purple	IV	GO:0009124	nucleoside monophosphate biosynthetic process
Purple	IV	GO:0015992	proton transport
Purple	IV	GO:0006818	hydrogen transport
Tan	IV	GO:0000272	polysaccharide catabolic process
turquoise	II	GO:0006213	pyrimidine nucleoside metabolic process
turquoise	II	GO:0006220	pyrimidine nucleotide metabolic process
turquoise	II	GO:0006221	pyrimidine nucleotide biosynthetic process
turquoise	II	GO:0046131	pyrimidine ribonucleoside metabolic process
turquoise	II	GO:0034654	nucleobase-containing compound biosynthetic process
turquoise	IV	GO:0046364	monosaccharide biosynthetic process
turquoise	IV	GO:0044242	cellular lipid catabolic process
turquoise	IV	GO:0071702	organic substance transport
Yellow	II	GO:0006741	NADP biosynthetic process
Yellow	II	GO:0006268	DNA unwinding involved in DNA replication

[truncated: 3 more sheets: Table S11, Table S12, Table S13]
